# Supplementary material for: Quantitative proteomic analysis of Shigella flexneri and Shigella sonnei Generalized Modules for Membrane Antigens (GMMA) reveals highly pure preparations
Source: Int J Med Microbiol. 2016 Feb;306(2):99–108. doi: 10.1016/j.ijmm.2015.12.003 (PMC4820968; doi:10.1016/j.ijmm.2015.12.003)
Supplement: Table S1 — The table lists the 2306 proteins identified in the 4 samples tested: S. flexneri 2a GMMA (Sf2a GMMA), S. flexneri 2a lysate (Sf2a Lysate), S. sonnei GMMA (Ss GMMA) and S. sonnei lysate (Ss Lysate), by gene name, UniProt name, predicted location, protein name, molecular weight, sequence length, peptides detected and with the calculated relative abundance expressed as a % moles and as % mass. [file mmc1.xlsx]

## Sheet: Table 1
Gene Name	Gene Name	Uniprot name	Predicted location	Protein Name	Mol. Weight [kDa]	% Moles Sf2GMMA	% Moles Sf2lysate	% Moles Ss2GMMA	% Moles Ss2lysate	% Mass Sf2GMMA	% Mass Sf2lysate	% MassSs2GMMA	% Mass Ss2Lysate	Total Peptides	Average GMMA	Average Lysate
aat	aat	LFTR_SHISS	Cytoplasmic	Leucyl/phenylalanyl-tRNA--protein transferase	26.646	0	0	0	0.000646783	0	0.000943716	0	0.000134156	2	0	0.000538936
accA	accA	ACCA_SHISS	Cytoplasmic	Acetyl-coenzyme A carboxylase carboxyl transferase subunit alpha	35.241	0	0.00867098	0	0.0371937	0	0.0983459	0	0.0873382	25	0	0.0928421
accB	accB	E7K5I6_SHISO	Cytoplasmic	Acetyl-CoA carboxylase, biotin carboxyl carrier protein	16.687	0	0.0289714	0	0.101328	0	0.00491105	0	0.0217759	5	0	0.0133435
accC	accC	E7K5I7_SHISO	Cytoplasmic	Acetyl-CoA carboxylase, biotin carboxylase	49.32	0	0.0483456	0	0.0318126	0.000558677	0.0473374	0	0.0510299	24	0.000279339	0.0491837
accD	accD	ACCD_SHIF8	Cytoplasmic	Acetyl-coenzyme A carboxylase carboxyl transferase subunit beta	33.508	0.000255118	0.0282783	0	0.0294899	4.60788e-05	0.0504972	0	0.0535143	13	2.30394e-05	0.0520058
aceA	aceA	E7JZS1_SHISO	Cytoplasmic	Isocitrate lyase	44.753	0	0	0	0.00450687	0	0	0	0.00124737	2	0	0.000623684
aceE	aceE	Q3Z5P6_SHISS	Cytoplasmic	Pyruvate dehydrogenase E1 component	99.679	0	0.00466795	0	0.00455499	0.00255346	0.741445	0.000180632	0.146139	60	0.00136705	0.443792
aceF	aceF	E3YAC5_SHIFL	Cytoplasmic	Dihydrolipoyllysine-residue acetyltransferase E2 component of pyruvate dehydrogenase complex	65.845	0	0	0	0.00135647	0.00833102	0.329171	0	0.118441	35	0.00416551	0.223806
ackA	ackA	E3XXA0_SHIFL	Cytoplasmic	Acetate kinase	43.262	0	0.00242133	0	0.00277466	0	0.125094	0	0.0800224	16	0	0.102558
acnA	acnA	Q3Z126_SHISS	Cytoplasmic	Aconitate hydrase 1	97.814	0	0.0079639	0	0.0138476	0	0.00714287	0	0.0311622	38	0	0.0191525
acnB	acnB	Q3Z5P2_SHISS	Cytoplasmic	Aconitate hydratase 2	93.497	0	0.0413446	0	0.0741505	0	0.148403	7.25878e-05	0.105383	49	3.62939e-05	0.126893
acpH	acpH	ACPH_SHISS	Cytoplasmic	Acyl carrier protein phosphodiesterase	22.942	0	0.0467644	1.49895e-05	0.032125	0	0	0	0.000470388	2	0	0.000235194
acpP	acpP	ACP_SHISS	Cytoplasmic	Acyl carrier protein	8.6394	0	0.00215151	0	0.00908025	0	0.0380873	0	0.13794	3	0	0.0880138
acpS	acpS	ACPS_SHISS	Cytoplasmic	Holo-[acyl-carrier-protein] synthase	14.094	0.00123653	0.00749968	0	0.0018798	0	0.00275932	0	0.00148517	4	0	0.00212225
add	add	ADD_SHISS	Cytoplasmic	Adenosine deaminase	36.374	0	0.00171898	0	0.00538482	0	0.00677635	0	0.00542761	9	0	0.00610198
ade	ade	ADEC_SHISS	Cytoplasmic	Adenine deaminase	63.767	0	0.00412079	0	0.00248576	0	0.00372045	0	0.0120475	13	0	0.00788396
adhE	adhE	Q3Z0V5_SHISS	Cytoplasmic	CoA-linked acetaldehyde dehydrogenase and iron-dependent alcohol dehydrogenase; pyruvate-formate-lyase deactivase	96.184	0	0.00584774	0	0.00352866	0.068859	0.167637	0.00734449	0.119795	51	0.0381018	0.143716
adk	adk	E7TGG0_SHIFL	Cytoplasmic	Adenylate kinase	25.7	0	0.00244102	0	0.00509183	0	0.0186597	0	0.0273406	10	0	0.0230001
ahpC	ahpC	Q3Z4I8_SHISS	Cytoplasmic	Alkyl hydroperoxide reductase, C22 subunit	20.761	0	0	0	0.00598565	0.000161017	0.972865	8.02766e-05	0.922115	15	0.000120647	0.94749
aidB	aidB	Q3YUG0_SHISS	Cytoplasmic	Putative acyl coenzyme A dehydrogenase	61.208	0	0.0164996	0	0.00299005	0	0	0	0.00853328	8	0	0.00426664
alaS	alaS	SYA_SHIF8	Cytoplasmic	Alanyl-tRNA synthetase	96.016	0	0.000399256	3.41138e-05	0.00303616	0	0.166394	0	0.0454001	55	0	0.105897
alr1	alr1	E7K4R6_SHISO	Cytoplasmic	Alanine racemase 1	38.8	0	0.00483778	0	0	0	0.000525789	6.85554e-05	0.00413318	4	3.42777e-05	0.00232948
alr2	alr2	E7K731_SHISO	Cytoplasmic	Alanine racemase 2	39.152	0	0.0651441	0	0.0667768	0	0.000968924	0	0.000248054	5	0	0.000608489
amn	amn	E3Y192_SHIFL	Cytoplasmic	AMP nucleosidase	54.106	0	0.0145062	0.00374551	0.00825874	0	0.0393358	0	0.000590674	12	0	0.0199632
ansA	ansA	Q3Z2B3_SHISS	Cytoplasmic	Cytoplasmic L-asparaginase I	37.241	0	0.0301601	0	0.0401462	0	0.00832148	0	0.0111314	10	0	0.00972644
apaH	apaH	APAH_SHIF8	Cytoplasmic	Bis(5'-nucleosyl)-tetraphosphatase, symmetrical	31.282	0	0.0577245	0	0.0525609	0	0.00260808	0	0.00521332	10	0	0.0039107
apt	apt	APT_SHISS	Cytoplasmic	Adenine phosphoribosyltransferase	19.872	0	0.00727889	0	0.0120177	0	0.0182839	0	0.018729	8	0	0.0185064
araA	araA	ARAA_SHISS	Cytoplasmic	L-arabinose isomerase	56.068	0	0.00050464	0	0.00114984	0	0	0	0.00127234	2	0	0.000636168
argA	argA	E7JY87_SHISO	Cytoplasmic	Amino-acid N-acetyltransferase	49.179	0	0.00124133	0	0	0	0.155324	0	0.0365247	23	0	0.0959245
argB	argB	ARGB_SHISS	Cytoplasmic	Acetylglutamate kinase	27.189	0	0.0822205	0	0.0706362	0	0.082363	0	0.071462	14	0	0.0769125
argC	argC	E7JZM5_SHISO	Cytoplasmic	N-acetyl-gamma-glutamyl-phosphate reductase	35.966	0	0.000702754	0	0	0	0.0477109	0	0.123334	12	0	0.0855226
argE	argE	ARGE_SHISS	Cytoplasmic	Acetylornithine deacetylase	42.419	3.0971e-05	0.0444008	0	0.045519	0	0.0658916	0	0.0716385	17	0	0.068765
argG	argG	ASSY_SHIF8	Cytoplasmic	Argininosuccinate synthase	49.96	0	0.00398605	0	0.00332763	0.000667568	0.0998311	0.000390262	0.173399	34	0.000528915	0.136615
argH	argH	E7JZM7_SHISO	Cytoplasmic	Argininosuccinate lyase	50.257	0	0	0	0.000325936	0	0.0518437	0	0.108676	23	0	0.08026
argI	argI	OTC_SHISS	Cytoplasmic	Ornithine carbamoyltransferase	36.893	0	0.0763611	0	0.067291	0	0.0413994	0	0.0273511	13	0	0.0343752
argR	argR	ARGR_SHISS	Cytoplasmic	Arginine repressor	16.994	0	0.000752204	0	0.00165681	0	0.00229915	0	0.00198408	3	0	0.00214161
argS	argS	SYR_SHISS	Cytoplasmic	Arginyl-tRNA synthetase	64.851	0	0.0303928	0	0.0616326	0	0.0429365	0	0.0363843	30	0	0.0396604
arnA	arnA	ARNA_SHISS	Cytoplasmic	Bifunctional polymyxin resistance protein ArnA	74.272	0	0.0574677	0	0.0582386	0	0	0	0.0086379	13	0	0.00431895
arnB	arnB	ARNB_SHISS	Cytoplasmic	UDP-4-amino-4-deoxy-L-arabinose--oxoglutarate aminotransferase	42.229	0	0.000755374	0	0.00240051	0	0.00108268	0	0.00355666	8	0	0.00231967
arnD	arnD	ARND_SHISS	Cytoplasmic	Probable 4-deoxy-4-formamido-L-arabinose-phosphoundecaprenol deformylase ArnD	33.111	0.000489168	0.00375366	0	0.00156453	0	5.10537e-05	0	0.000150036	3	0	0.000100545
aroA	aroA	AROA_SHIF8	Cytoplasmic	3-phosphoshikimate 1-carboxyvinyltransferase	46.167	0	0.10546	0	0.097088	0	0.0504977	0	0.0254705	22	0	0.0379841
aroB	aroB	E3Y8A5_SHIFL	Cytoplasmic	3-dehydroquinate synthase	38.826	0	0.0170792	0	0.0101615	0	0.0535616	0	0.02794	17	0	0.0407508
aroC	aroC	AROC_SHISS	Cytoplasmic	Chorismate synthase	39.186	0	0.0293123	0	0.0158957	0	0.0251366	0	0.0199938	9	0	0.0225652
aroD	aroD	AROD_SHIF8	Cytoplasmic	3-dehydroquinate dehydratase	27.517	0	0.0210232	0	0.0145195	0	0.0159514	0	0.00981041	10	0	0.0128809
aroE	aroE	AROE_SHISS	Cytoplasmic	Shikimate dehydrogenase	29.433	0	0.0197038	0	0.0158411	0	0.019684	0	0.0163586	9	0	0.0180213
aroK	aroK	AROK_SHISS	Cytoplasmic	Shikimate kinase 1	26.973	0	0.014082	0	0.0182018	0	0.012892	0	0.0172255	11	0	0.0150588
aroL	aroL	AROL_SHISS	Cytoplasmic	Shikimate kinase 2	19.151	0	0.0052887	0	0.0145039	0	0.0034377	0	0.00974549	7	0	0.0065916
arsH	arsH	E3XY12_SHIFL	Cytoplasmic	Arsenical resistance protein ArsH	26.828	0	0.0267905	0	0	0	0.00141109	0	0	7	0	0.000705546
asd	asd	E7K667_SHISO	Cytoplasmic	Aspartate-semialdehyde dehydrogenase	40.017	0	0.00191117	0	0.0012024	0.000205564	0.684647	0	0.28785	18	0.000102782	0.486248
asnA	asnA	ASNA_SHIF8	Cytoplasmic	Aspartate--ammonia ligase	36.642	8.14675e-05	0.0695988	0	0.0367226	0	0.0598425	0	0.022813	15	0	0.0413277
asnB	asnB	E7K8Q0_SHISO	Cytoplasmic	Asparagine synthase	62.673	0	0.00154967	0	0	0	0.0567686	0	0.0338112	30	0	0.0452899
asnS	asnS	SYN_SHISS	Cytoplasmic	Asparaginyl-tRNA synthetase	52.57	0	0.00123491	0	0.00178532	0.000124501	0.223137	0	0.142436	24	6.22506e-05	0.182786
aspA	aspA	Q3YUK1_SHISS	Cytoplasmic	Aspartate ammonia-lyase	54.064	5.33383e-05	0.125056	0	0.077224	0	0.0047685	0.000969415	0.0156662	14	0.000484708	0.0102173
aspS	aspS	SYD_SHIF8	Cytoplasmic	Aspartyl-tRNA synthetase	65.785	0	0.0481174	0	0.017745	4.46107e-05	0.20212	0	0.113652	44	2.23054e-05	0.157886
astA	astA	ASTA_SHISS	Cytoplasmic	Arginine N-succinyltransferase	38.455	0	0.0149164	0	0.00769318	0	0	0	0.000439758	2	0	0.000219879
astC	astC	E3Y8D4_SHIFL	Cytoplasmic	Acetylornithine/succinyldiaminopimelate aminotransferase	43.821	0	0.0892505	0	0.0749124	0	0.0601451	0	0.0211943	17	0	0.0406697
astC	astC	ASTC_SHISS	Cytoplasmic	Succinylornithine transaminase	43.637	0	0	0	0.000956445	0	0	0	0.00146434	3	0	0.000732172
atpA	atpA	ATPA_SHISS	Cytoplasmic	ATP synthase subunit alpha	55.221	1.52727e-05	0.0905221	0	0.0492403	0.00985287	0.948644	0	1.07062	34	0.00492643	1.00963
atpH	atpH	ATPD_SHISS	Cytoplasmic	ATP synthase subunit delta	19.332	0	0.129375	0	0.19018	0	0.0532527	0	0.146973	10	0	0.100113
avtA	avtA	Q0SY89_SHIF8	Cytoplasmic	Valine--pyruvate transaminase	50.687	0	0.00599663	0	0	0	0.0103165	0	0	10	0	0.00515825
azoR	azoR	AZOR_SHISS	Cytoplasmic	FMN-dependent NADH-azoreductase	21.641	0	0.000456435	0	0.000251289	0	0.000388134	0	0.0131106	8	0	0.00674935
betB	betB	E7K7Q4_SHISO	Cytoplasmic	Betaine aldehyde dehydrogenase	52.954	0	0.00687695	0	0	0	0	0	0.00619839	5	0	0.00309919
bfr	bfr	E3Y8F7_SHIFL	Cytoplasmic	Bacterioferritin	18.352	0	0.000578717	0	0	0	0.000218596	0	0	1	0	0.000109298
bglA	bglA	Q3YXW9_SHISS	Cytoplasmic	6-phospho-beta-glucosidase A, cryptic	55.437	0	0.08288	0	0.11078	0	0.00699682	0	0.014909	12	0	0.0109529
bioB	bioB	BIOB_SHISS	Cytoplasmic	Biotin synthase	38.648	0	0.0858437	0	0.0396744	0	0.0255237	0	0.0214065	13	0	0.0234651
bioD	bioD	Q3Z406_SHISS	Cytoplasmic	ATP-dependent dethiobiotin synthetase BioD 1	24.11	0	0.0338908	0	0.0303213	0	0.0164176	0	0.00569093	7	0	0.0110543
bioF	bioF	BIOF_SHISS	Cytoplasmic	8-amino-7-oxononanoate synthase	41.687	0	0.00361128	0	0.00408516	0	0.0136452	0	0.00434565	8	0	0.00899542
bioH	bioH	E3Y876_SHIFL	Cytoplasmic	Carboxylesterase BioH	29.147	0	0.0153124	0	0.0013289	0	0.00596039	0	0.00161469	7	0	0.00378754
cafA	cafA	Q3YX02_SHISS	Cytoplasmic	Bundles of cytoplasmic filaments	56.063	0	0.0024564	0	0.00474998	0	0.0255339	0	0.0227329	20	0	0.0241334
caiA	caiA	CAIA_SHISS	Cytoplasmic	Crotonobetainyl-CoA dehydrogenase	42.489	0	0	0	0.000228369	0	0.000356167	0	0	2	0	0.000178084
carA	carA	Q3Z5X8_SHISS	Cytoplasmic	Carbamoyl-phosphate synthetase, glutamine (Small) subunit	41.442	0	0.00183307	0	0.00168903	0	0.211956	0	0.197856	19	0	0.204906
cbl	cbl	Q3Z0L0_SHISS	Cytoplasmic	Transcriptional regulator cys regulon; accessory regulatory circuit affecting cysM	35.873	0	0.000556949	0	0.022984	0	0.000678128	0	0.0289283	14	0	0.0148032
cbpA	cbpA	CBPA_SHISS	Cytoplasmic	Curved DNA-binding protein	34.455	0	0.00205479	0	0.00179565	0	0.0023071	0	0.00331493	8	0	0.00281102
cca	cca	CCA_SHISS	Cytoplasmic	Multifunctional CCA protein	46.583	0	0	0	0.000209662	0	6.69554e-05	0	0.00305818	8	0	0.00156257
cfa	cfa	Q3Z216_SHISS	Cytoplasmic	Cyclopropane fatty acyl phospholipid synthase	43.941	0	0.00197282	0	0.00274216	0	0.00356742	0	0.0109933	10	0	0.00728034
chbG	chbG	CHBG_SHISS	Cytoplasmic	UPF0249 protein ChbG	27.956	0	0.000328831	0	0	0	0.000312015	0	0	2	0	0.000156008
clpA	clpA	E9UMP7_SHISO	Cytoplasmic	ATP-dependent Clp protease ATP-binding subunit ClpA	84.25	0	0.0485165	0	0.0253559	0	0.0461745	0	0.028004	26	0	0.0370893
clpB	clpB	E3Y5D8_SHIFL	Cytoplasmic	ATP-dependent chaperone ClpB	95.614	8.01394e-05	0.00545061	0	0.00476994	0.036761	0.22187	0.000596582	0.0841876	53	0.0186788	0.153029
clpP	clpP	E7K835_SHISO	Cytoplasmic	ATP-dependent Clp protease proteolytic subunit	21.694	0	0.0161475	0	0.00947376	0	0.0702846	0	0.334155	8	0	0.20222
clpX	clpX	CLPX_SHISS	Cytoplasmic	ATP-dependent Clp protease ATP-binding subunit ClpX	46.355	0.00865902	0.0683675	0.000120467	0.0250957	0	0.053322	0	0.0493142	27	0	0.0513181
cmk	cmk	E7K404_SHISO	Cytoplasmic	Cytidylate kinase	24.746	0	0.0147177	0.000412707	0.0104002	0	0.0253318	0	0.034856	9	0	0.0300939
cmoA	cmoA	CMOA_SHISS	Cytoplasmic	tRNA (cmo5U34)-methyltransferase	27.79	0	0.00484712	0	0.00689383	0	0.00457194	0	0.00672167	11	0	0.00564681
cmoB	cmoB	CMOB_SHISS	Cytoplasmic	tRNA (mo5U34)-methyltransferase	37.156	0	0.00287646	0	0.00260789	0	0.00362756	0	0.00339975	8	0	0.00351366
coaA	coaA	COAA_SHISS	Cytoplasmic	Pantothenate kinase	42.388	0	0	0	0.000156201	0	0.0156258	0	0.00801733	12	0	0.0118216
coaD	coaD	COAD_SHIF8	Cytoplasmic	Phosphopantetheine adenylyltransferase	17.836	0	0.000441602	0	0.00153981	0	0.00661702	0	0.0101234	6	0	0.00837022
coaE	coaE	COAE_SHISS	Cytoplasmic	Dephospho-CoA kinase	22.621	0	0	0	0.00016288	0	0.00172421	0	0.00270742	6	0	0.00221582
cobB	cobB	Q3Z2Z7_SHISS	Cytoplasmic	Putative nicotinic acid mononucleotide:5,6-dimethylbenzimidazole (DMB) phosphoribosyltransferase	30.923	0	0.00361723	0	0.00106492	0	0.0288347	0	0.0305438	8	0	0.0296892
cobC	cobC	E3Y1Q4_SHIFL	Cytoplasmic	Alpha-ribazole phosphatase	23.385	0	7.68084e-05	0	0.00100297	0	0.000985266	0	0	2	0	0.000492633
cobO	cobO	E3Y286_SHIFL	Cytoplasmic	Cob(I)yrinic acid a,c-diamide adenosyltransferase	22.041	0.00613419	0.384854	7.79892e-05	0.425565	0	0.00319514	0.000383371	0.00343071	3	0.000191686	0.00331293
cobT	cobT	COBT_SHISS	Cytoplasmic	Nicotinate-nucleotide--dimethylbenzimidazole phosphoribosyltransferase	36.863	0	0.00104783	0	0.00153317	0	0	0	0.00123634	4	0	0.000618168
cof	cof	COF_SHISS	Cytoplasmic	HMP-PP phosphatase	30.402	0	0.0670853	0	0.0400177	0	0	0	9.87321e-05	1	0	4.9366e-05
crl	crl	CRL_SHISS	Cytoplasmic	Sigma factor-binding protein crl	15.656	0	0.0122687	0	0.0201257	0	0.00651939	0	0.0110551	5	0	0.00878722
crp	crp	Q3YWR4_SHISS	Cytoplasmic	Cyclic AMP receptor protein	23.64	0	0.0029376	0	0.000513844	0.0016699	0.125103	0.000163575	0.106744	16	0.000916737	0.115923
csdA	csdA	E3Y5R6_SHIFL	Cytoplasmic	Cysteine desulfurase, catalytic subunit CsdA	43.419	0.000312086	0.377517	0	0.178428	0	0.00304753	0	0.000870798	8	0	0.00195917
csdE	csdE	E7JY91_SHISO	Cytoplasmic	Cysteine desulfurase, sulfur acceptor subunit CsdE	15.925	0	0.0115288	0	0.00199395	0	0.00267089	0	0.000572223	3	0	0.00162156
csiE	csiE	Q3YZ17_SHISS	Cytoplasmic	Putative uncharacterized protein csiE	49.843	0	0.000162873	0	0	0	0	0	0.00141501	2	0	0.000707505
cspC	cspC	Q3Z2G4_SHISS	Cytoplasmic	Cold shock protein	7.4023	0	0.00100701	0	0.00172889	0	0.0894083	0	0.0717674	4	0	0.0805879
cspD	cspD	E9UMP5_SHISO	Cytoplasmic	Cold shock domain protein CspD	9.1403	0	0.0104068	0	0.00303364	0	0.000193438	0	0.00455086	3	0	0.00237215
cueR	cueR	E7K7N4_SHISO	Cytoplasmic	Cu(I)-responsive transcriptional regulator	15.263	0	0.0155864	0	0.0100292	0	0.00106448	0	0.000961588	2	0	0.00101303
cutA	cutA	E3YB26_SHIFL	Cytoplasmic	Divalent-cation tolerance protein CutA	12.361	0	0.0190219	0	0.017079	0	0.00505075	0	0.00107597	2	0	0.00306336
cutA	cutA	CUTA_SHISS	Cytoplasmic	Divalent-cation tolerance protein CutA	12.331	0	0.0204149	0	0.0066535	0	0	0	0.00093993	2	0	0.000469965
cutC	cutC	CUTC_SHISS	Cytoplasmic	Copper homeostasis protein CutC	26.761	0	0.000527285	0	0	0	0.00663715	0	0.00122688	10	0	0.00393202
cyaA	cyaA	Q3YVG1_SHISS	Cytoplasmic	Adenylate cyclase	97.583	0	0.00548879	0	0.00425294	0	0.00348777	0	0.000750631	13	0	0.0021192
cyaY	cyaY	CYAY_SHISS	Cytoplasmic	Protein CyaY	12.125	0	0.119867	0	0.0818039	0	0.00210661	0	0	1	0	0.0010533
cysC	cysC	CYSC_SHISS	Cytoplasmic	Adenylyl-sulfate kinase	22.321	0	0.0488166	0	0.0452451	0	0.0413889	0	0.0183705	8	0	0.0298797
cysD	cysD	CYSD_SHISS	Cytoplasmic	Sulfate adenylyltransferase subunit 2	35.203	0.000229261	0.0866985	0	0.0519815	0.00035835	0.10359	0	0.0642032	14	0.000179175	0.0838968
cysE	cysE	E7K0M9_SHISO	Cytoplasmic	Serine O-acetyltransferase	29.316	0	0.0295317	0	0.0214131	0	0.0293847	0	0.0220248	14	0	0.0257047
cysG	cysG	CYSG_SHISS	Cytoplasmic	Siroheme synthase	50.011	0	0.00531162	0	0.00166875	0	0.00901615	0	0.0029281	15	0	0.00597212
cysH	cysH	CYSH_SHISS	Cytoplasmic	Phosphoadenosine phosphosulfate reductase	27.991	0	0.0671556	0	0.0594988	0.000823767	0.172465	0	0.112275	17	0.000411884	0.14237
cysI	cysI	CYSI_SHISS	Cytoplasmic	Sulfite reductase [NADPH] hemoprotein beta-component	63.989	2.51068e-05	0.135036	0	0.135967	7.13334e-05	0.293281	0	0.305258	38	3.56667e-05	0.299269
cysK	cysK	E3XXQ1_SHIFL	Cytoplasmic	Cysteine synthase	34.483	0	0.00494138	0	0.00102414	0.00526831	1.61882	0	1.73979	26	0.00263416	1.6793
cysM	cysM	E7JUX7_SHISO	Cytoplasmic	Cysteine synthase	32.576	0	0.0153053	0	0.00192491	0	0.0600936	0	0.0334074	18	0	0.0467505
cysN	cysN	CYSN_SHIF8	Cytoplasmic	Sulfate adenylyltransferase subunit 1	52.649	6.16698e-05	0.161337	0	0.111915	0.000144165	0.288306	0	0.206732	27	7.20825e-05	0.247519
cysQ	cysQ	Q3YUD3_SHISS	Cytoplasmic	CysQ	27.19	0.00159091	0.155916	0.000133595	0.128697	0	0.00616836	0	0.0178669	10	0	0.0120176
cysS	cysS	SYC_SHIF8	Cytoplasmic	Cysteinyl-tRNA synthetase	52.183	0.00344088	1.38313	0	1.43802	0	0.0260674	0.00111545	0.0190414	21	0.000557725	0.0225544
dam	dam	E7K602_SHISO	Cytoplasmic	DNA adenine methylase	32.103	0	0	0	0.000364631	0	0.00298459	0	0.00185934	6	0	0.00242196
dapA	dapA	DAPA_SHISS	Cytoplasmic	Dihydrodipicolinate synthase	31.312	0	0	0	0.00345435	0	0.216882	0	0.134589	11	0	0.175735
dapB	dapB	DAPB_SHISS	Cytoplasmic	Dihydrodipicolinate reductase	28.782	0	0.0036795	0	0.00294874	0	0.017654	0	0.0385922	11	0	0.0281231
dapD	dapD	DAPD_SHISS	Cytoplasmic	2,3,4,5-tetrahydropyridine-2,6-dicarboxylate N-succinyltransferase	29.892	0.00209159	0.570706	4.51146e-05	0.29494	0.00277605	0.579023	6.98476e-05	0.309327	21	0.00142295	0.444175
dapE	dapE	DAPE_SHISS	Cytoplasmic	Succinyl-diaminopimelate desuccinylase	41.255	0	0.00828363	0	0.00741531	0	0.0115991	0	0.0107333	15	0	0.0111662
dapF	dapF	Q3YVF7_SHISS	Cytoplasmic	Diaminopimelate epimerase	30.252	0	0.00518	0	0.00550675	0	0.00377808	0	0.00312982	9	0	0.00345395
dcd	dcd	DCD_SHISS	Cytoplasmic	Deoxycytidine triphosphate deaminase	21.221	0	0.0112519	0	0.00541329	0	0.0191479	0	0.00886279	7	0	0.0140054
dcm	dcm	E3Y0J2_SHIFL	Cytoplasmic	Cytosine-specific methyltransferase	53.552	0	0.00658341	0	0.00851923	0.0004263	0.00563168	0	0.00248941	11	0.00021315	0.00406055
dcp	dcp	Q3Z1S4_SHISS	Cytoplasmic	Dipeptidyl carboxypeptidase II	77.53	0	0.00980091	0	0.00884008	0	0.0537211	0	0.0180987	20	0	0.0359099
dcyD	dcyD	DCYD_SHIF8	Cytoplasmic	D-cysteine desulfhydrase	35.167	0	0.0186596	0	0.0160703	0	0.0610588	0	0.0142103	9	0	0.0376346
ddl1	ddl1	E7K3A8_SHISO	Cytoplasmic	D-alanine--D-alanine ligase 1	32.821	0	0.00278523	0	0.0110362	0	0.0207866	0	0.0185057	12	0	0.0196461
ddl2	ddl2	E7K7W3_SHISO	Cytoplasmic	D-alanine--D-alanine ligase 2	39.315	0	0.301402	0	0.12975	0	0.0170592	0	0.009748	11	0	0.0134036
deaD	deaD	Q3YX79_SHISS	Cytoplasmic	Inducible ATP-independent RNA helicase	73.332	0	0.0691199	0	0.0452023	0	0.0303343	0	0.00738262	23	0	0.0188585
def	def	DEF_SHISS	Cytoplasmic	Peptide deformylase	19.342	0	0.0166108	0	0.0142189	9.28974e-05	0.0374051	0	0.0918911	10	4.64487e-05	0.0646481
deoA	deoA	TYPH_SHISS	Cytoplasmic	Thymidine phosphorylase	47.142	0	0.00128914	0	0.00023933	0	0.0020627	0	0.000395853	8	0	0.00122928
deoB	deoB	DEOB_SHIF8	Cytoplasmic	Phosphopentomutase	44.369	0	0	0	0.000881952	0	0.0133466	0.000346401	0.0247907	20	0.000173201	0.0190686
deoC	deoC	DEOC_SHIF8	Cytoplasmic	Deoxyribose-phosphate aldolase	27.748	4.01798e-05	0.000669126	0	1.50573e-05	0	0.0143664	0	0.0117661	9	0	0.0130662
deoD	deoD	DEOD_SHISS	Cytoplasmic	Purine nucleoside phosphorylase deoD-type	25.936	0	0.0251131	0	0.0478827	0.000233494	0.0531098	0	0.0709508	17	0.000116747	0.0620303
der	der	DER_SHIF8	Cytoplasmic	GTPase Der	55.063	0.000988771	0.271104	0	0.0876107	0	0.0360382	0	0.0294458	17	0	0.032742
dfp	dfp	Q3YW01_SHISS	Cytoplasmic	Flavoprotein affecting synthesis of DNA and pantothenate metabolism	46.328	0	0	0	0.00288752	0	0.0330926	0	0.0117227	14	0	0.0224077
diaA	diaA	DIAA_SHISS	Cytoplasmic	DnaA initiator-associating protein diaA	21.106	0	0.00709802	0	0.00194862	0	0.0114484	0	0.00637317	7	0	0.0089108
dinD	dinD	Q3YW07_SHISS	Cytoplasmic	DNA-damage-inducible protein	31.665	0	0.320424	0	0.159554	0	0	0	9.68583e-05	2	0	4.84292e-05
dksA	dksA	E7K3H4_SHISO	Cytoplasmic	RNA polymerase-binding protein DksA	17.528	0.00019045	0.0308139	0	0.0646808	0.000148221	0.0183319	0	0.0397774	9	7.41105e-05	0.0290546
dnaA	dnaA	DNAA_SHISS	Cytoplasmic	Chromosomal replication initiator protein DnaA	52.55	0	0.0188994	0	0.0145424	0	0.00869213	0	0.00773543	17	0	0.00821378
dnaB	dnaB	E7K732_SHISO	Cytoplasmic	Replicative DNA helicase	48.454	0	0.000966226	0	0	0	0.00663456	0.000445671	0.00286786	11	0.000222835	0.00475121
dnaE	dnaE	Q3Z5H4_SHISS	Cytoplasmic	DNA polymerase III alpha subunit	129.86	0	0.00484288	0	0.00113535	0	0.00672925	0.0235741	0.0100635	29	0.011787	0.00839638
dnaG	dnaG	E7JXF1_SHISO	Cytoplasmic	DNA primase	65.564	0.000158559	0.00716029	0	0.00762188	0	0.00241	0	0.00363525	10	0	0.00302263
dnaJ	dnaJ	DNAJ_SHISS	Cytoplasmic	Chaperone protein DnaJ	41.072	0	0	0	0.0178083	0	0.0303334	0	0.0217486	11	0	0.026041
dnaN	dnaN	E7K6M3_SHISO	Cytoplasmic	DNA polymerase III, beta subunit	40.602	0	0.00115361	0	0.00535534	0.000285848	0.00986748	0	0.0108577	9	0.000142924	0.0103626
dnaQ	dnaQ	E7K3S4_SHISO	Cytoplasmic	DNA polymerase III, epsilon subunit	27.099	0	0.00206714	0	0.00135188	0	0.00567957	0	0.00392674	6	0	0.00480315
dnaX	dnaX	Q3Z4S9_SHISS	Cytoplasmic	DNA polymerase III tau and gamma subunits	70.911	0	0.0153212	0	0.00126437	0	0.00497522	0	0.00336341	13	0	0.00416931
dps	dps	DPS_SHISS	Cytoplasmic	DNA protection during starvation protein	23.251	0	0.00617496	0	0.00413	0.00241406	0.0164523	0	0.152074	22	0.00120703	0.0842632
dusA	dusA	E7K735_SHISO	Cytoplasmic	tRNA-dihydrouridine synthase	38.467	0	0.000161919	0	0.000328833	0	0.0041096	0	0.00245873	15	0	0.00328417
dxs	dxs	DXS_SHISS	Cytoplasmic	1-deoxy-D-xylulose-5-phosphate synthase	67.618	0	0.00616583	0	0.0115405	0	0.0141508	0	0.0273789	13	0	0.0207649
eda	eda	E7K1P2_SHISO	Cytoplasmic	KHG/KDPG aldolase	22.284	0	0	0	0.000470589	0	0.0520864	0	0.062213	9	0	0.0571497
edd	edd	E7K1P1_SHISO	Cytoplasmic	Phosphogluconate dehydratase	64.566	0	0.00750251	4.27785e-05	0.00293528	0	0.00237946	0	0.00138454	5	0	0.001882
efp	efp	EFP_SHISS	Cytoplasmic	Elongation factor P	20.591	0	0.0149469	0	0.0190911	0.000151286	0.0320677	0.000158265	0.0193666	5	0.000154775	0.0257171
elaC	elaC	Q3YZT8_SHISS	Cytoplasmic	Ribonuclease BN	33.702	0	0.00148346	0	0.00216647	0	0.000301775	0	0.000563033	3	0	0.000432404
eno	eno	ENO_SHISS	Cytoplasmic	Enolase	45.698	0.000186824	0.00141193	0	0.000582518	0	0.329596	0	0.492575	28	0	0.411086
epd	epd	E4PD_SHISS	Cytoplasmic	D-erythrose-4-phosphate dehydrogenase	37.299	0	0.0152542	0	0.0120857	0	0.00655776	0	0.00720644	13	0	0.0068821
eutC	eutC	EUTC_SHISS	Cytoplasmic	Ethanolamine ammonia-lyase light chain	31.811	0	0.00868202	0	0.00707723	0	0	0	0.00150098	4	0	0.000750488
exc1	exc1	A4SH44_SHISS	Cytoplasmic	Entry exclusion protein 1	16.787	0.000186272	0	0.000143258	0.00814966	0	0	0	0.00260372	4	0	0.00130186
fabA	fabA	Q0T681_SHIF8	Cytoplasmic	3-hydroxydecanoyl-ACP dehydratase	23.074	0	0.0255707	0	0.0218585	0.00020019	0.0185361	0	0.0118369	10	0.000100095	0.0151865
fabD	fabD	Q3Z325_SHISS	Cytoplasmic	Malonyl-CoA-[acyl-carrier-protein] transacylase	32.315	0	0.000696356	0	0.00205162	0	0.0210616	0	0.074654	12	0	0.0478578
fabF	fabF	Q3Z322_SHISS	Cytoplasmic	3-oxoacyl-[acyl-carrier-protein] synthase 2	43.045	5.03769e-05	0.148394	0	0.146573	0	0.0352408	0	0.021663	14	0	0.0284519
fabG	fabG	E7K4J0_SHISO	Cytoplasmic	3-oxoacyl-(Acyl-carrier-protein) reductase	25.56	0	0.00801799	0	0.0105993	5.71727e-05	0.128738	0	0.131445	11	2.85864e-05	0.130091
fabH	fabH	FABH_SHISS	Cytoplasmic	3-oxoacyl-[acyl-carrier-protein] synthase 3	33.573	0	0.024121	0	0.0143439	0	0.120172	0	0.114363	12	0	0.117268
fabR	fabR	FABR_SHISS	Cytoplasmic	HTH-type transcriptional repressor fabR	24.404	0	0.0254726	0	0	0	0.0132022	0	0.00857394	6	0	0.0108881
fabZ	fabZ	FABZ_SHISS	Cytoplasmic	(3R)-hydroxymyristoyl-[acyl-carrier-protein] dehydratase	20.801	0.00164341	0.0742722	0	0.0738911	0.00151785	0.0524371	0	0.0539268	10	0.000758924	0.0531819
fadA	fadA	FADA_SHISS	Cytoplasmic	3-ketoacyl-CoA thiolase	40.777	0	0.0493369	0	0.164449	0	0.000782388	0	0.0126522	6	0	0.00671728
fadB	fadB	FADB_SHISS	Cytoplasmic	Fatty acid oxidation complex subunit alpha	79.639	0	9.77831e-05	0	0	0	0.00426488	0	0.0418793	24	0	0.0230721
fadD	fadD	Q3Z2E5_SHISS	Cytoplasmic	Acyl-CoA synthetase	62.32	0	0	0	0.000584382	0	0.000569307	0	0.00400666	9	0	0.00228798
fadI	fadI	FADI_SHISS	Cytoplasmic	3-ketoacyl-CoA thiolase	46.523	0	0.000565299	0	0.00884345	0	0	0	0.000527703	3	0	0.000263851
fadJ	fadJ	FADJ_SHISS	Cytoplasmic	Fatty acid oxidation complex subunit alpha	77	0	0.0243862	0	0.0147953	0	0	0	0.00660116	12	0	0.00330058
fadR	fadR	FADR_SHISS	Cytoplasmic	Fatty acid metabolism regulator protein	27.864	2.95439e-05	0.0517038	0	0.0250023	0	0.023063	0	0.0144643	12	0	0.0187636
fbaA	fbaA	E7JXX5_SHISO	Cytoplasmic	Fructose-bisphosphate aldolase, class II	42.689	0	0.132953	0	0.036443	0	0.31633	0	0.531681	22	0	0.424006
fbp	fbp	F16PA_SHIF8	Cytoplasmic	Fructose-1,6-bisphosphatase class 1	36.833	0	0.105624	0	0.0387812	0	0.166213	0	0.0470955	14	0	0.106654
fdhD	fdhD	FDHD_SHIF8	Cytoplasmic	Protein FdhD	30.588	0	0.000270487	0	9.65841e-05	0	0.000691863	0	0.000869412	8	0	0.000780637
fdhE	fdhE	FDHE_SHIF8	Cytoplasmic	Protein FdhE	34.687	0	0.00511886	0	0	0	0.00923277	0	0.00965653	12	0	0.00944465
fdx	fdx	E7JUL7_SHISO	Cytoplasmic	Ferredoxin, 2Fe-2S type, ISC system	12.331	0	0	0	6.73084e-05	0	0.00964469	0	0.0118452	2	0	0.0107449
fis	fis	FIS_SHISS	Cytoplasmic	DNA-binding protein fis	11.24	0	0.00322915	0	0.000640006	0	0.093421	0	0.0526416	2	0	0.0730313
fldB	fldB	Q3YXX5_SHISS	Cytoplasmic	Flavodoxin 2	19.714	0	0.0282474	0	0.0433909	0	0.000246069	0	0.000304324	2	0	0.000275197
fmt	fmt	FMT_SHIF8	Cytoplasmic	Methionyl-tRNA formyltransferase	34.183	0	0.0631434	0.000205104	0.027225	0	0.041117	0	0.031759	14	0	0.036438
folC	folC	E3XXB9_SHIFL	Cytoplasmic	Bifunctional protein folC	45.377	0	0	0	0.00331478	0	0.0104087	0	0.00828187	11	0	0.00934528
folD	folD	FOLD_SHISS	Cytoplasmic	Bifunctional protein FolD	30.955	0	0.002352	0	0.00239285	0	0.0566989	0	0.0380147	15	0	0.0473568
folE	folE	GCH1_SHISS	Cytoplasmic	GTP cyclohydrolase 1	24.83	0	0.08044	6.53004e-05	0.0420129	0.00109011	0.228476	0	0.0763242	17	0.000545054	0.1524
folK	folK	E7K3H1_SHISO	Cytoplasmic	2-amino-4-hydroxy-6-hydroxymethyldihydropteridine pyrophosphokinase	17.951	0	0.000455161	0	0	0	0	0	0.00118131	2	0	0.000590656
folK	folK	E3YA99_SHIFL	Cytoplasmic	2-amino-4-hydroxy-6-hydroxymethyldihydropteridine pyrophosphokinase	17.953	0	0	0	0.00187563	0	0.000277351	0	0	1	0	0.000138676
folM	folM	FOLM_SHISS	Cytoplasmic	Dihydrofolate reductase folM	26.328	0	0.204072	0	0.122509	0	0	0	0.00125302	3	0	0.000626508
folP	folP	Q3YX64_SHISS	Cytoplasmic	7,8-dihydropteroate synthase	32.405	0	0.00953035	0	0.00799296	0	0.00397193	0	0.00464461	13	0	0.00430827
frmA	frmA	FRMA_SHISS	Cytoplasmic	S-(hydroxymethyl)glutathione dehydrogenase	39.332	0	0	0	0.0107011	0	0	0	0.0147674	6	0	0.00738369
frmR	frmR	FRMR_SHISS	Cytoplasmic	Transcriptional repressor frmR	10.318	0	0	0	0.0131591	0	0	0	0.00476377	2	0	0.00238188
frr	frr	RRF_SHISS	Cytoplasmic	Ribosome-recycling factor	20.638	0	0.0856795	0	0.0879206	0	0.0600168	0	0.0636629	8	0	0.0618398
frsA	frsA	FRSA_SHISS	Cytoplasmic	Esterase frsA	46.994	0	0.00211081	0	0.00240068	0	0.00852551	0	0.00260167	15	0	0.00556359
ftsA	ftsA	E7K3B0_SHISO	Cytoplasmic	Cell division protein FtsA	45.329	6.60954e-05	0.0145878	0	0.011759	0.000142841	0.0399388	0	0.0379331	18	7.14203e-05	0.038936
ftsL	ftsL	E7K399_SHISO	Cytoplasmic	Cell division protein FtsL	13.627	0	0.0140636	0	0.0135443	0	0.00526732	0	0.00366241	4	0	0.00446487
ftsY	ftsY	Q3YW64_SHISS	Cytoplasmic	Cell division membrane protein	54.555	0.0114183	0.0796538	0	0.0509133	0	0.026041	0	0.025925	19	0	0.025983
ftsZ	ftsZ	E7K3B1_SHISO	Cytoplasmic	Cell division protein ftsZ	40.35	7.09706e-05	0.0259592	0	0.0238514	0	0.0802157	0	0.0746852	27	0	0.0774504
fucA	fucA	E7JYA2_SHISO	Cytoplasmic	L-fuculose phosphate aldolase	23.775	0	0.00869787	0	0.0104175	0	0	0	0.000687376	1	0	0.000343688
fucO	fucO	Q3YY57_SHISS	Cytoplasmic	L-1,2-propanediol oxidoreductase	40.625	0.00365729	0.384176	2.1929e-05	0.164308	0	0.00069583	0	0.00163893	4	0	0.00116738
fucR	fucR	Q3YY52_SHISS	Cytoplasmic	Positive regulator of the fuc operon	27.362	0	0.00448953	0	0.00839553	0	0.00480568	0	0.000589793	4	0	0.00269774
fucU	fucU	FUCM_SHISS	Cytoplasmic	L-fucose mutarotase	15.473	0	0.0159908	0	0.00354249	0	0.00461888	0	0.0334672	5	0	0.0190431
fumC	fumC	E7K7B4_SHISO	Cytoplasmic	Fumarate hydratase, class II	50.519	0	0.0863475	0	0.0577101	0	0.0013937	0	0.00166733	7	0	0.00153052
fusA	fusA	EFG_SHISS	Cytoplasmic	Elongation factor G	77.548	0	0.0558732	0	0.000196126	0.00825631	1.84084	0.00433206	1.80831	45	0.00629418	1.82457
gabT	gabT	E7K0B8_SHISO	Cytoplasmic	4-aminobutyrate transaminase	45.696	0	0	0	0.00264114	0	0	0	0.0279182	17	0	0.0139591
galE	galE	E7K8Z0_SHISO	Cytoplasmic	UDP-glucose 4-epimerase	37.238	0	0.0140861	0	0.0157468	0	0.0178035	0	0.0205735	17	0	0.0191885
galF	galF	E3Y141_SHIFL	Cytoplasmic	Regulatory protein GalF	32.841	0	0.0685289	0	0.0746745	0	0.230385	0	0	16	0	0.115192
galK	galK	GAL1_SHISS	Cytoplasmic	Galactokinase	41.499	0	0	0	0.000529463	0	0.0212307	0	0.0656318	11	0	0.0434312
galU	galU	E7JWS1_SHISO	Cytoplasmic	UTP-glucose-1-phosphate uridylyltransferase	32.942	0	0.0674193	0	0.0454668	0	0.0753811	0	0.05255	17	0	0.0639655
gapA	gapA	Q3Z2B7_SHISS	Cytoplasmic	Glyceraldehyde-3-phosphate dehydrogenase A	35.532	0	0.00719374	0	0.00803176	0.00429477	0.71874	3.82921e-05	0.642399	35	0.00216653	0.680569
garD	garD	E7K561_SHISO	Cytoplasmic	Galactarate dehydratase	56.281	0	0.00727226	0	0.00861899	0	0	0	0.0010455	2	0	0.000522752
gatR	gatR	Q3Z0B9_SHISS	Cytoplasmic	Galactitol utilization operon repressor	27.713	0	0	0	0.0202915	0	0.00161851	0	0	4	0	0.000809255
gcvP	gcvP	GCSP_SHIF8	Cytoplasmic	Glycine dehydrogenase [decarboxylating]	104.37	0	0.0114639	0	0.00173272	7.7965e-05	0.0870507	0	0.042686	32	3.89825e-05	0.0648684
gcvR	gcvR	Q3YZ73_SHISS	Cytoplasmic	Transcriptional regulation of gcv operon	23.261	0	0.0154174	0	0.00806148	0	0.0121722	0	0.00657918	6	0	0.00937569
gcvT	gcvT	GCST_SHIF8	Cytoplasmic	Aminomethyltransferase	40.262	0	0.00443627	0	0.00550725	0	0.0213841	0.00063353	0.0189137	10	0.000316765	0.0201489
ghrA	ghrA	GHRA_SHISS	Cytoplasmic	Glyoxylate/hydroxypyruvate reductase A	35.343	0	0.0253313	0	0.0178285	0	0	0	0.0489827	15	0	0.0244914
ghrB	ghrB	GHRB_SHISS	Cytoplasmic	Glyoxylate/hydroxypyruvate reductase B	35.377	3.52077e-05	0.060634	0	0.0516212	0	0.0596878	0	0.0498522	13	0	0.05477
glcB	glcB	E3Y681_SHIFL	Cytoplasmic	Malate synthase G	80.361	0	0.00261686	0	0.00207694	0	0.00189935	0	0.00578457	8	0	0.00384196
gldA	gldA	Q3YV28_SHISS	Cytoplasmic	Glycerol dehydrogenase, (NAD)	40.031	0	0.0217908	0	0.00500291	0	0	0	0.00362176	4	0	0.00181088
glgA	glgA	GLGA_SHIF8	Cytoplasmic	Glycogen synthase	52.753	1.68239e-05	0.0245736	0	0.0116569	0	0.0710055	0	0.0692362	14	0	0.0701208
glgB	glgB	GLGB_SHISS	Cytoplasmic	1,4-alpha-glucan-branching enzyme	84.336	0	0.0162366	1.95094e-05	0.0219225	0	0.0464768	8.52191e-05	0.064868	32	4.26096e-05	0.0556724
glgC	glgC	GLGC_SHISS	Cytoplasmic	Glucose-1-phosphate adenylyltransferase	48.697	0	0.0483155	0	0.0374154	5.98538e-05	0.0570406	0	0.0746397	18	2.99269e-05	0.0658401
glgP	glgP	Q3YW97_SHISS	Cytoplasmic	Phosphorylase	93.171	0	0.00302988	0	0.0176521	0	0.0430514	0.000250163	0.113687	30	0.000125081	0.0783692
glgX	glgX	GLGX_SHISS	Cytoplasmic	Glycogen debranching enzyme	73.672	0	0.00224821	0	0.000818795	0	0.00969612	0	0.0152713	16	0	0.0124837
glk	glk	GLK_SHISS	Cytoplasmic	Glucokinase	34.726	0	0.00106626	0.000229466	0.00688526	0	0.0569469	0	0.0455862	13	0	0.0512665
glmM	glmM	GLMM_SHIF8	Cytoplasmic	Phosphoglucosamine mutase	47.517	0	0.0236456	0	0.041363	0	0.0254946	0	0.0134412	14	0	0.0194679
glmS	glmS	E3Y797_SHIFL	Cytoplasmic	Glutamine-fructose-6-phosphate transaminase	66.865	0	0.000331916	0	0.000949744	0.000104774	0.313439	0	0.300415	34	5.23872e-05	0.306927
glmU	glmU	GLMU_SHIF8	Cytoplasmic	Bifunctional protein glmU	49.204	0	0.00675822	0	0.00520192	0	0.00513889	0	0.00327835	13	0	0.00420862
glnA	glnA	E7JZ77_SHISO	Cytoplasmic	Glutamine synthetase	51.903	0	0.0145187	0	0.0257588	0.0568023	0.334896	0.000507766	0.207809	26	0.028655	0.271353
glnG	glnG	Q3YVA5_SHISS	Cytoplasmic	Response regulator for gln	52.648	0	0.00207594	0	0.00303112	0	0.0024282	0	0	5	0	0.0012141
glnS	glnS	SYQ_SHISS	Cytoplasmic	Glutaminyl-tRNA synthetase	63.475	0.0246477	0.190103	0.000188882	0.114115	0	0.215459	0	0.0838142	30	0	0.149637
gloB	gloB	GLO2_SHISS	Cytoplasmic	Hydroxyacylglutathione hydrolase	28.42	0	0.00184354	0	0.000593628	0.00129191	0.00119702	0	0.00676579	6	0.000645953	0.0039814
gloB	gloB	GLO2_SHIF8	Cytoplasmic	Hydroxyacylglutathione hydrolase	28.512	0	0.000648151	0	0	0	0.00157587	0	0	5	0	0.000787937
glpK	glpK	Q3YV52_SHISS	Cytoplasmic	Glycerol kinase	57.077	0.00272222	0.595969	2.0807e-05	0.515296	0	0.00622308	0.000978238	1.35966	41	0.000489119	0.68294
glpX	glpX	E7JZI2_SHISO	Cytoplasmic	Fructose-1,6-bisphosphatase, class II	40.541	0	0.0149549	0	0.0194206	0	0.00315829	0	0.00725124	10	0	0.00520477
gltA	gltA	E7K8V4_SHISO	Cytoplasmic	Citrate synthase	48.014	0	0.0166705	0	0.00760223	0.0130763	0.625626	0.000193946	0.714749	23	0.00663513	0.670187
gltB	gltB	Q3YX29_SHISS	Cytoplasmic	Glutamate synthase, large subunit	166.66	0	0	0	0.203492	0.000275085	0.322244	0	0.419974	85	0.000137542	0.371109
gltX	gltX	SYE_SHISS	Cytoplasmic	Glutamyl-tRNA synthetase	53.843	0	0.000253288	0	0.00126135	0	0.0762499	0	0.0637526	25	0	0.0700013
glyA	glyA	GLYA_SHISS	Cytoplasmic	Serine hydroxymethyltransferase	45.316	0.000427341	0.281401	3.06426e-05	0.184001	0.000859851	0.432819	7.19212e-05	0.29255	22	0.000465886	0.362684
glyQ	glyQ	SYGA_SHISS	Cytoplasmic	Glycyl-tRNA synthetase alpha subunit	34.716	0	0.0121441	0	0.00538028	0	0.0298481	0	0.0217156	11	0	0.0257818
glyS	glyS	SYGB_SHIF8	Cytoplasmic	Glycyl-tRNA synthetase beta subunit	76.796	0	0	0	0.00117992	0.000120053	0.158046	0	0.13909	44	6.00266e-05	0.148568
gmhA	gmhA	GMHA_SHISS	Cytoplasmic	Phosphoheptose isomerase	20.815	0.00016958	0.464587	0	0.316709	0	0.0267871	0	0.0391601	9	0	0.0329736
gmhB	gmhB	E7K3R5_SHISO	Cytoplasmic	D,D-heptose 1,7-bisphosphate phosphatase family protein	21.294	0	0	0	9.16389e-05	0	0.00201301	0	0.00824526	4	0	0.00512913
gmk	gmk	KGUA_SHISS	Cytoplasmic	Guanylate kinase	25.97	0	0.028357	0	0.0307772	0	0.0129351	0	0.0080719	6	0	0.0105035
gnd	gnd	Q3Z0F6_SHISS	Cytoplasmic	6-phosphogluconate dehydrogenase, decarboxylating	51.343	0	0.00371854	0	0.00766513	0	0.174925	0	0.105861	26	0	0.140393
gor	gor	E7K6D7_SHISO	Cytoplasmic	Glutathione-disulfide reductase	48.752	0	0.0541239	0	0	0	0.0314326	0	0.0259955	17	0	0.028714
gpmA	gpmA	GPMA_SHISS	Cytoplasmic	2,3-bisphosphoglycerate-dependent phosphoglycerate mutase	28.556	0.000744105	0.292713	0	0.243807	0.00094347	0.283705	0	0.244271	19	0.000471735	0.263988
gpmB	gpmB	GPMB_SHISS	Cytoplasmic	Probable phosphoglycerate mutase gpmB	24.065	0	0.00390538	5.92939e-05	0.0025371	0	0.0161292	0	0.0116169	15	0	0.013873
gpmI	gpmI	GPMI_SHISS	Cytoplasmic	2,3-bisphosphoglycerate-independent phosphoglycerate mutase	56.109	0	0.0156187	0	0.0120673	0	0.0297444	0	0.0237558	14	0	0.0267501
gppA	gppA	GPPA_SHISS	Cytoplasmic	Guanosine-5'-triphosphate,3'-diphosphate pyrophosphatase	54.885	0	0.0122947	0	0.0141516	0	0.00346809	0	0.00199107	10	0	0.00272958
gpsA	gpsA	GPDA_SHISS	Cytoplasmic	Glycerol-3-phosphate dehydrogenase [NAD(P)+]	36.361	0	0	0	0.00257867	0	0.0198007	0	0.0211104	12	0	0.0204555
gpt	gpt	XGPT_SHISS	Cytoplasmic	Xanthine phosphoribosyltransferase	16.97	0	0.0780567	0	0.0936795	0	0.0449594	0	0.0557769	6	0	0.0503682
grcA	grcA	GRCA_SHISS	Cytoplasmic	Autonomous glycyl radical cofactor	14.24	0	0.0203772	0	0.0108321	0	0.0145894	0	0.00942436	8	0	0.0120069
greA	greA	E7K5B1_SHISO	Cytoplasmic	Transcription elongation factor greA 1	17.641	0	0.0190879	0	0.0547778	0	0.011429	0	0.0339044	12	0	0.0226667
greB	greB	E7K625_SHISO	Cytoplasmic	Transcription elongation factor greA 2	18.554	0	0.00110651	0	0.002153	0	0.000696821	0	0.00140155	6	0	0.00104919
groL	groL	CH60_SHISS	Cytoplasmic	60 kDa chaperonin	57.328	0	0.0708047	0	0.0479306	0.0565504	0.831174	0.00148775	1.00572	43	0.0290191	0.918447
groS	groS	CH10_SHISS	Cytoplasmic	10 kDa chaperonin	10.387	0.00216529	0.928324	0	0.649856	0.000998627	0.327279	0	0.23683	7	0.000499313	0.282054
grpE	grpE	GRPE_SHISS	Cytoplasmic	Protein grpE	21.812	0	0.000666409	0	0.000810114	0	0.0532045	0	0.0511708	9	0	0.0521877
grxB	grxB	E7K4G0_SHISO	Cytoplasmic	Glutaredoxin, GrxB family	24.35	0	0	0	0.00112659	0	0.0447201	0	0.137356	14	0	0.0910383
gshA	gshA	GSH1_SHIF8	Cytoplasmic	Glutamate--cysteine ligase	58.315	0	0.0417344	0	0.0275607	0	0.0287367	0	0.0527028	18	0	0.0407198
gshB	gshB	E7JXU7_SHISO	Cytoplasmic	Glutathione synthase	35.56	0	0.00186579	0	0.0383575	0	0.0581915	0	0.0434279	16	0	0.0508097
gst	gst	E7JU14_SHISO	Cytoplasmic	Glutathione S-transferase	22.87	0	0.0417236	0	0.0337474	0	0.0736903	0	0	13	0	0.0368451
guaA	guaA	GUAA_SHISS	Cytoplasmic	GMP synthase [glutamine-hydrolyzing]	58.684	0	0.00615857	0	0.00446329	0	0.160221	0.000198479	0.086503	29	9.92397e-05	0.123362
guaA	guaA	E3XY25_SHIFL	Cytoplasmic	GMP synthase [glutamine-hydrolyzing]	58.679	0	0.0497091	0	0.0401638	0	0.000362885	0	0	29	0	0.000181442
guaB	guaB	E7JUN7_SHISO	Cytoplasmic	Inosine-5'-monophosphate dehydrogenase	53.791	0	0.000315414	0	0	0	0.343393	0	0.121715	21	0	0.232554
guaC	guaC	GUAC_SHIF8	Cytoplasmic	GMP reductase	37.352	0	0	0	0.0395013	0	0.00780767	0	0.00584921	13	0	0.00682844
gyrA	gyrA	E7JVA9_SHISO	Cytoplasmic	DNA gyrase, A subunit	96.962	0	0	0	0.00382744	5.32713e-05	0.0922313	0	0.0237421	33	2.66356e-05	0.0579867
gyrB	gyrB	E7K6M5_SHISO	Cytoplasmic	DNA gyrase subunit B	89.949	0	0.00273912	0	0.00165077	0	0.081982	0	0.053484	31	0	0.067733
hchA	hchA	HCHA_SHISS	Cytoplasmic	Chaperone protein hchA	31.234	0	0	0	0.000250417	0	0	0	0.0213745	9	0	0.0106873
hda	hda	HDA_SHISS	Cytoplasmic	DnaA-homolog protein hda	26.632	0.00027082	0	0.00131769	0.00116305	0	0.00291891	0	0.000598021	6	0	0.00175846
hdfR	hdfR	HDFR_SHISS	Cytoplasmic	HTH-type transcriptional regulator hdfR	31.746	0	0.000873609	0	0.000739969	0	0.00411472	0	0.00521096	7	0	0.00466284
hemA	hemA	HEM1_SHISS	Cytoplasmic	Glutamyl-tRNA reductase	46.357	0	0.100008	0	0.0376345	0	0	0	0.00183236	2	0	0.000916179
hemB	hemB	Q3Z539_SHISS	Cytoplasmic	Delta-aminolevulinic acid dehydratase	36.921	0	0.0127841	0	0.0070669	0	0.0141003	0	0.00701234	16	0	0.0105563
hemC	hemC	Q3YVG2_SHISS	Cytoplasmic	Porphobilinogen deaminase	34.628	0	0.0294722	0	0.0152022	0	0.00527663	0	0.0102001	13	0	0.00773836
hemE	hemE	DCUP_SHISS	Cytoplasmic	Uroporphyrinogen decarboxylase	39.248	0	0.00549505	0	0.00214254	0	0.0073201	0	0.00295036	14	0	0.00513523
hemF	hemF	HEM6_SHISS	Cytoplasmic	Coproporphyrinogen-III oxidase, aerobic	34.303	0	0.0941685	0	0.0476056	0	0.000137082	0	0.00137727	4	0	0.000757178
hemH	hemH	HEMH_SHIF8	Cytoplasmic	Ferrochelatase	35.942	0.0036111	0.0114801	0.00130909	0.106137	0	0.00453904	0	0.0115347	8	0	0.00803688
hemK	hemK	E7JWP8_SHISO	Cytoplasmic	Protein-(Glutamine-N5) methyltransferase, release factor-specific	31.027	0	0.0237589	0	0.0782345	0	0.000662981	0	0.00175687	5	0	0.00120993
hemL	hemL	GSA_SHIF8	Cytoplasmic	Glutamate-1-semialdehyde 2,1-aminomutase	45.352	3.71739e-05	0.0569672	0	0.0718228	0.00194667	0.0733388	0	0.0454733	15	0.000973333	0.059406
hemN	hemN	E3Y8Q0_SHIFL	Cytoplasmic	Oxygen-independent coproporphyrinogen III oxidase	52.816	0	0.0619083	0	0.0573096	0	0.0111836	0	0.0117604	9	0	0.011472
hflC	hflC	E7K1B9_SHISO	Cytoplasmic	HflC protein	37.649	0	0.00104834	0	0.000609927	0	0.0651259	0	0.0589007	18	0	0.0620133
hflX	hflX	E3YAY4_SHIFL	Cytoplasmic	GTP-binding proten HflX	48.356	0	0.019283	0	0.0152417	0	0.0201789	0	0.0240095	14	0	0.0220942
hfq	hfq	HFQ_SHISS	Cytoplasmic	Protein hfq	11.166	0	0.00784218	0	0.00793462	0.063878	0.108703	0.000837289	0.105741	8	0.0323576	0.107222
hisA	hisA	HIS4_SHISS	Cytoplasmic	1-(5-phosphoribosyl)-5-[(5-phosphoribosylamino)methylideneamino] imidazole-4-carboxamide isomerase	26.171	0	0.0567168	0	0.0526314	0	0.0503802	0	0.0483274	10	0	0.0493538
hisB	hisB	E3Y0U3_SHIFL	Cytoplasmic	Histidine biosynthesis bifunctional protein hisB	40.163	0	0.050965	0	0.0445901	0.000147362	0.0359154	0	0.026001	20	7.3681e-05	0.0309582
hisC	hisC	HIS8_SHIF8	Cytoplasmic	Histidinol-phosphate aminotransferase	39.361	0	0	0	0.00528959	0	0.0715891	0	0.0261669	22	0	0.048878
hisD	hisD	HISX_SHISS	Cytoplasmic	Histidinol dehydrogenase	46.131	0	0.00715689	0	0.00687947	0	0.0383885	0	0.0521503	13	0	0.0452694
hisE	hisE	E3Y0T9_SHIFL	Cytoplasmic	Histidine biosynthesis bifunctional protein hisIE	22.882	0	0.017042	0	0.00867995	0	0.00555836	0	0.00552303	3	0	0.00554069
hisF	hisF	HIS6_SHISS	Cytoplasmic	Imidazole glycerol phosphate synthase subunit hisF	28.44	0	0.00120918	1.5909e-05	0.00192299	0	0.0667207	0	0.0451043	20	0	0.0559125
hisG	hisG	HIS1_SHISS	Cytoplasmic	ATP phosphoribosyltransferase	33.366	0.000115693	0.504074	0	0.205019	0	0.146516	0	0.222638	20	0	0.184577
hisH	hisH	HIS5_SHISS	Cytoplasmic	Imidazole glycerol phosphate synthase subunit hisH	21.653	0	0.00552732	0	0.00690063	0	0.00441572	0	0.0137368	13	0	0.00907624
hisI	hisI	HIS2_SHISS	Cytoplasmic	Histidine biosynthesis bifunctional protein HisIE	22.841	8.26348e-05	0.0263467	0	0.0184517	0	0	0	0.00423902	2	0	0.00211951
hisS	hisS	SYH_SHISS	Cytoplasmic	Histidyl-tRNA synthetase	47.105	0	0.0245177	0	0.0322207	0	0.107256	0	0.0661375	28	0	0.0866968
hldD	hldD	HLDD_SHISS	Cytoplasmic	ADP-L-glycero-D-manno-heptose-6-epimerase	34.894	0	0.0546314	0	0.0234574	0	0.204477	0	0.0835235	24	0	0.144
hldE	hldE	HLDE_SHIF8	Cytoplasmic	Bifunctional protein hldE	51.11	0	0.0539654	0	0.035002	0	0.148916	0	0.071145	22	0	0.110031
holB	holB	Q3Z318_SHISS	Cytoplasmic	DNA polymerase III delta prime subunit	36.95	0.000192054	0.0159006	0	0.00298475	0	0.0192148	0	0.00163914	7	0	0.010427
hpaR	hpaR	E7K2U3_SHISO	Cytoplasmic	Homoprotocatechuate degradation operon regulator, HpaR	17.255	0.000156678	0.0110597	0	6.31592e-05	0	0	0	0.000289028	1	0	0.000144514
hpt	hpt	Q3Z5N5_SHISS	Cytoplasmic	Hypoxanthine phosphoribosyltransferase	22.655	0	0.00162842	0	0	0	0.00425017	0	0.00548506	11	0	0.00486762
hrpA	hrpA	E7JT69_SHISO	Cytoplasmic	ATP-dependent helicase HrpA	146.81	0	0.00137154	0	0.000377123	0	0.0188518	0	0.0392376	54	0	0.0290447
hscA	hscA	HSCA_SHIF8	Cytoplasmic	Chaperone protein hscA	65.739	0	0.0217594	0	0.0150924	0	0.0654036	0	0.0366633	19	0	0.0510335
hscB	hscB	HSCB_SHISS	Cytoplasmic	Co-chaperone protein hscB	20.141	0	0.00134391	0	0.00110795	0	0.00819099	0	0.0100097	5	0	0.00910032
hslO	hslO	HSLO_SHISS	Cytoplasmic	33 kDa chaperonin	32.759	0.0128582	0.256733	0.0246874	0.303288	0	0.0233753	0	0.0166882	7	0	0.0200318
hslU	hslU	HSLU_SHISS	Cytoplasmic	ATP-dependent protease ATPase subunit HslU	49.593	0	0.000978596	0	0.000430735	0	0.0771962	0	0.0429081	23	0	0.0600521
hslV	hslV	HSLV_SHISS	Cytoplasmic	ATP-dependent protease subunit HslV	19.093	0	0.0458614	0	0.0246598	0.00160333	0.0320937	0	0.0296409	5	0.000801663	0.0308673
htpG	htpG	E3Y9B3_SHIFL	Cytoplasmic	Chaperone protein htpG	71.39	0	0	0	0.0195048	0.000217342	0.2176	0	0.155539	42	0.000108671	0.18657
hypB	hypB	E7K048_SHISO	Cytoplasmic	Hydrogenase accessory protein HypB	31.595	3.68278e-05	0.0540815	0	0.0184404	0	0.000695061	0	0	2	0	0.00034753
hypE	hypE	E7K045_SHISO	Cytoplasmic	Hydrogenase expression/formation protein HypE	35.092	0	0.0196006	0	0.0171992	0	0.00219578	0	0.000730888	5	0	0.00146334
iadA	iadA	E3Y0L5_SHIFL	Cytoplasmic	Beta-aspartyl peptidase	41.087	0	0	0	0.000163688	0	0.00959021	0	0	11	0	0.00479511
ibpA	ibpA	IBPA_SHISS	Cytoplasmic	Small heat shock protein ibpA	15.774	0	0.010319	0	0.00999977	0	0.00552466	0	0.00553427	5	0	0.00552947
icd	icd	E3XZ99_SHIFL	Cytoplasmic	Isocitrate dehydrogenase, NADP-dependent	45.769	0	0.00644273	0.00201065	0.00149682	0.000246017	0.518213	6.10074e-05	0.3184	33	0.000153512	0.418306
iciA	iciA	ICIA_SHISS	Cytoplasmic	Chromosome initiation inhibitor	35.891	0	0.00842387	0	0.0069946	0	0.0183224	0	0.0107688	11	0	0.0145456
idi	idi	IDI_SHISS	Cytoplasmic	Isopentenyl-diphosphate Delta-isomerase	20.373	0	0	0	0.000794409	0	0	0	0.00124805	2	0	0.000624025
idnO	idnO	Q3YU83_SHISS	Cytoplasmic	5-keto-D-gluconate 5-reductase	27.578	0.00224394	0.381339	0	0.123974	0	0	0	0.00035547	2	0	0.000177735
ihfA	ihfA	IHFA_SHISS	Cytoplasmic	Integration host factor subunit alpha	11.354	0	0.000950686	0	0	0	0.0143127	0	0.0205629	5	0	0.0174378
ihfB	ihfB	IHFB_SHISS	Cytoplasmic	Integration host factor subunit beta	10.651	0	0	0	0.000682405	0	0.0107271	0.000388899	0.0103048	5	0.00019445	0.010516
ileS	ileS	SYI_SHISS	Cytoplasmic	Isoleucyl-tRNA synthetase	104.21	0.000121059	0.333586	2.57354e-05	0.198277	0.0212677	0.115687	0	0.0246521	45	0.0106339	0.0701698
ilvA	ilvA	E7JYX0_SHISO	Cytoplasmic	Threonine ammonia-lyase, biosynthetic	56.184	0	0.0473503	0	0.140119	0	0.090295	0	0.276209	31	0	0.183252
ilvB	ilvB	E3YAG5_SHIFL	Cytoplasmic	Acetolactate synthase	62.876	0	0.0851926	0	0.0527201	0.000172572	0.0664424	0	0.0301517	26	8.62859e-05	0.0482971
ilvC	ilvC	ILVC_SHISS	Cytoplasmic	Ketol-acid reductoisomerase	54.085	0	0	0	0.000831718	0.00878281	0.705236	6.14294e-05	0.311792	38	0.00442212	0.508514
ilvD	ilvD	ILVD_SHIF8	Cytoplasmic	Dihydroxy-acid dehydratase	65.531	6.42105e-05	0.0489939	0	0.0576446	0.000526387	0.176221	0	0.50152	32	0.000263194	0.33887
ilvE	ilvE	E3Y6X1_SHIFL	Cytoplasmic	Branched-chain amino acid aminotransferase	34.107	0	0.0194576	0	0.0157867	0.00109503	0.177942	5.77735e-05	0.391362	22	0.000576403	0.284652
infA	infA	IF1_SHISS	Cytoplasmic	Translation initiation factor IF-1	8.2495	0	0.10088	0	0.0992621	0	0.0282462	0	0.0287302	4	0	0.0284882
infB	infB	IF2_SHISS	Cytoplasmic	Translation initiation factor IF-2	97.33	4.25609e-05	0.0508518	0	0.0243132	0.000183931	0.167989	0	0.0830265	50	9.19654e-05	0.125508
infC	infC	Q3Z266_SHISS	Cytoplasmic	Translation initiation factor IF-3	16.665	0.0013476	0.132535	0	0.143793	0.000997158	0.0749658	0	0.0840757	11	0.000498579	0.0795207
iscA	iscA	ISCA_SHISS	Cytoplasmic	Iron-binding protein iscA	11.786	0	0.0296732	0.000704964	0.0275753	0	0.0025773	0.00122739	0.000618961	3	0.000613696	0.00159813
iscU	iscU	E7JUL2_SHISO	Cytoplasmic	FeS cluster assembly scaffold IscU	13.848	0	0	0	0.000376622	0	0.0132768	0	0.0210821	8	0	0.0171795
ispD	ispD	ISPD_SHISS	Cytoplasmic	2-C-methyl-D-erythritol 4-phosphate cytidylyltransferase	25.737	0	0.00438267	0	0.00852275	0	0.00382847	0	0.00769602	9	0	0.00576224
ispE	ispE	ISPE_SHISS	Cytoplasmic	4-diphosphocytidyl-2-C-methyl-D-erythritol kinase	30.953	0	0	0	0.00129467	0	0.00875572	0	0.00939472	9	0	0.00907522
ispF	ispF	ISPF_SHISS	Cytoplasmic	2-C-methyl-D-erythritol 2,4-cyclodiphosphate synthase	16.897	0	0.0114062	0	0.0190057	0	0.00654152	0	0.0112674	6	0	0.00890444
ispG	ispG	ISPG_SHISS	Cytoplasmic	4-hydroxy-3-methylbut-2-en-1-yl diphosphate synthase	40.711	0	0.00833414	0	0.00865073	0	0.0265568	6.95981e-05	0.0226934	19	3.47991e-05	0.0246251
ispH	ispH	ISPH_SHISS	Cytoplasmic	4-hydroxy-3-methylbut-2-enyl diphosphate reductase	34.774	0	0.0192192	3.3007e-05	0.0158877	0	0.0207609	0	0.0621852	13	0	0.0414731
iucD	iucD	Q3YWF7_SHISS	Cytoplasmic	Lysine:N6-hydroxylase	50.863	0	0.00133304	0	0.0193725	0	0.0158659	0	0.000311002	7	0	0.00808845
katE	katE	E7JUI5_SHISO	Cytoplasmic	Catalase	84.191	0	0	0	0.00396247	0	0.000458413	0	0.315504	41	0	0.157981
katG	katG	KATG_SHISS	Cytoplasmic	Catalase-peroxidase	80.082	0	0.00602494	0	0.00157894	0.0406007	0.216506	0	0.143052	38	0.0203004	0.179779
kbl	kbl	E7K0L6_SHISO	Cytoplasmic	2-amino-3-ketobutyrate coenzyme A ligase	43.117	0	0.00476277	0	0.00685932	0	0.00697006	0	0.0103767	10	0	0.00867336
kdsA	kdsA	KDSA_SHISS	Cytoplasmic	2-dehydro-3-deoxyphosphooctonate aldolase	30.832	0	0.0619138	0	0.172667	0	0.0647913	0	0.186784	17	0	0.125788
kdsB	kdsB	KDSB_SHIF8	Cytoplasmic	3-deoxy-manno-octulosonate cytidylyltransferase	27.574	0	0.0209532	0	0.0193607	0	0.0239315	0	0.021147	13	0	0.0225393
kduD	kduD	E7JY56_SHISO	Cytoplasmic	2-deoxy-D-gluconate 3-dehydrogenase	27.198	0	0.000798966	0	0.000997886	0	0.000737553	0	0.00095224	4	0	0.000844896
kduI	kduI	KDUI_SHISS	Cytoplasmic	4-deoxy-L-threo-5-hexosulose-uronate ketol-isomerase	31.059	0	0	0	0.0174133	0	0	0	0.00141084	8	0	0.000705418
kefF	kefF	KEFF_SHISS	Cytoplasmic	Glutathione-regulated potassium-efflux system ancillary protein kefF	20.136	0	0.0482136	0	0.034808	0	0.00878634	0	0.00622981	4	0	0.00750808
leuA	leuA	LEU1_SHIF8	Cytoplasmic	2-isopropylmalate synthase	57.225	0	0.0352348	0	0.102106	0	0.0684363	0	0.205005	36	0	0.136721
leuB	leuB	LEU3_SHISS	Cytoplasmic	3-isopropylmalate dehydrogenase	39.535	0	0.0452783	0	0.363774	0	0.0662037	0	0.228109	13	0	0.147156
leuC	leuC	LEUC_SHISS	Cytoplasmic	3-isopropylmalate dehydratase large subunit	49.909	0.000195399	0.0236684	0	0.0146213	0	0.0253348	0	0.151667	18	0	0.0885009
leuD	leuD	LEUD_SHISS	Cytoplasmic	3-isopropylmalate dehydratase small subunit	22.487	0	0.0149558	0	0.0866132	0	0.0345581	0	0.287007	11	0	0.160782
leuS	leuS	SYL_SHISS	Cytoplasmic	Leucyl-tRNA synthetase	97.281	0.00293142	0.156501	0	0.19799	0	0.0527993	0	0.0120911	39	0	0.0324452
lexA	lexA	LEXA_SHISS	Cytoplasmic	LexA repressor	22.357	0	0.00104347	0	0.000143499	0	0.00660016	0	0.00817153	7	0	0.00738585
ligA	ligA	DNLJ_SHIF8	Cytoplasmic	DNA ligase	73.622	0	0.000981596	0	0.000588514	0	0.00745159	0	0.0221515	17	0	0.0148016
lipA	lipA	LIPA_SHISS	Cytoplasmic	Lipoyl synthase	36.071	0	0.00253517	0	0.00187155	0	0.0208127	0	0.0165075	14	0	0.0186601
lipB	lipB	LIPB_SHISS	Cytoplasmic	Octanoyltransferase	23.909	0	0.00938175	0	0.0165744	0	0.0166531	0	0	9	0	0.00832654
livF	livF	Q3YW74_SHISS	Cytoplasmic	ATP-binding component of leucine transport	26.849	0	0.0039334	6.34422e-05	0.00221321	0	0.0442126	0	0.0238856	9	0	0.0340491
lldD	lldD	LLDD_SHISS	Cytoplasmic	L-lactate dehydrogenase [cytochrome]	42.758	0	0.0055644	0	0.000707978	0.00111326	0.0416258	0	0.0112937	20	0.000556629	0.0264597
lon	lon	E3Y9F0_SHIFL	Cytoplasmic	ATP-dependent protease La	87.477	0	0.00378328	0	0.0076176	0.000180514	0.165358	0	0.069002	43	9.0257e-05	0.11718
lpdA	lpdA	E7K3D1_SHISO	Cytoplasmic	Dihydrolipoyl dehydrogenase	51.927	0	0.00383065	0	0.00539011	0.00588988	0.585142	0	0.410046	27	0.00294494	0.497594
lplA	lplA	LPLA_SHISS	Cytoplasmic	Lipoate-protein ligase A	37.909	0	0	0	0.000824035	0	0	0	0.00875337	7	0	0.00437669
lpxA	lpxA	LPXA_SHISS	Cytoplasmic	Acyl-[acyl-carrier-protein]--UDP-N-acetylglucosamine O-acyltransferase	28.068	0	0.129888	0	0.455071	0	0.0248746	0	0.0248906	7	0	0.0248826
lpxB	lpxB	LPXB_SHIF8	Cytoplasmic	Lipid-A-disaccharide synthase	42.381	0	0.00879496	0	0.0616477	0	0.00293058	0	0.00157913	5	0	0.00225486
lpxC	lpxC	LPXC_SHISS	Cytoplasmic	UDP-3-O-[3-hydroxymyristoyl] N-acetylglucosamine deacetylase	33.956	0	0.0325717	0	0.00891021	0	0.0375393	0	0.0106153	14	0	0.0240773
lpxD	lpxD	LPXD_SHISS	Cytoplasmic	UDP-3-O-[3-hydroxymyristoyl] glucosamine N-acyltransferase	36.024	0	0.00657068	0	0.0027137	0	0.00803397	0	0.0034299	9	0	0.00573194
lpxH	lpxH	LPXH_SHISS	Cytoplasmic	UDP-2,3-diacylglucosamine hydrolase	26.924	0	0.000281319	0	0.000356847	0	0.000257079	0	0.000337093	2	0	0.000297086
luxS	luxS	LUXS_SHISS	Cytoplasmic	S-ribosylhomocysteine lyase	19.416	0.000306151	0.0123242	0	0.0218884	0.000263932	0.00812167	0	0.0149109	10	0.000131966	0.0115163
lysA	lysA	E3Y5U3_SHIFL	Cytoplasmic	Diaminopimelate decarboxylase	46.175	0	0.00224569	0	0.00341127	0	0.15907	0	0.0441649	14	0	0.101617
lysR	lysR	Q3YY18_SHISS	Cytoplasmic	Positive regulator for lys	34.436	0.000597767	0.085632	0	0.0580578	0	0.000258824	0	0.000529913	2	0	0.000394369
lysS1	lysS1	E7JY14_SHISO	Cytoplasmic	Lysyl-tRNA synthetase 1	57.617	0	0	0	0.000508932	9.62871e-05	0.153505	0	0.122254	38	4.81435e-05	0.13788
lysS2	lysS2	E7K6U0_SHISO	Cytoplasmic	Lysyl-tRNA synthetase 2	57.897	0	0.0091904	0	0.000174274	0	0.0947056	0	0.125428	23	0	0.110067
malQ	malQ	E7K637_SHISO	Cytoplasmic	4-alpha-glucanotransferase	78.486	0	0.0322264	0	0.0157245	0	0	0	0.00727298	10	0	0.00363649
malY	malY	Q3Z1X7_SHISS	Cytoplasmic	Enzyme that may degrade or block biosynthesis of endogenous mal inducer, probably aminotrasferase	43.742	0	0.00128965	0	0.00436227	0	0.00313383	0	0.00368436	5	0	0.0034091
map	map	E7K3M8_SHISO	Cytoplasmic	Methionine aminopeptidase	29.33	0	0.000812185	0	0.00159854	0	0.0628591	0.000311577	0.0280161	14	0.000155789	0.0454376
menB	menB	E3XXM4_SHIFL	Cytoplasmic	Naphthoate synthase	31.617	0	0.00985984	9.196e-05	0.0114649	0	0.00404982	0	0.0242255	12	0	0.0141377
menC	menC	MENC_SHISS	Cytoplasmic	o-succinylbenzoate synthase	35.448	0	0.00136951	0	0.00826781	0	0	0	0.00107449	3	0	0.000537246
menF	menF	E3XXM7_SHIFL	Cytoplasmic	Menaquinone-specific isochorismate synthase	48.759	0	0.00532861	0	0	0	0.00126705	0	0.000834877	4	0	0.00105096
mesJ	mesJ	Q3Z5G9_SHISS	Cytoplasmic	tRNA(Ile)-lysidine synthase	48.118	5.76525e-05	0.00214599	0	0.000789144	0.000123175	0.00350481	0	0.00133227	9	6.15875e-05	0.00241854
metA	metA	META_SHIF8	Cytoplasmic	Homoserine O-succinyltransferase	35.736	0	0	0	0.000477416	0	0.141053	0	0.155045	15	0	0.148049
metB	metB	E7JZK3_SHISO	Cytoplasmic	O-succinylhomoserine (Thiol)-lyase	41.608	0	0.0378197	0	0.0205155	0	0.0874286	0	0.0836628	10	0	0.0855457
metC	metC	Q3YXM7_SHISS	Cytoplasmic	Cystathionine beta-lyase	48.378	0	0.00239197	0	0.00713063	0	0.0227709	0	0.0138307	12	0	0.0183008
metE	metE	E3Y8T3_SHIFL	Cytoplasmic	5-methyltetrahydropteroyltriglutamate--homocysteine methyltransferase	84.763	0.000906982	0.581179	0	0.630937	0.00261998	3.59594	0.000165741	3.26498	57	0.00139286	3.43046
metF	metF	E7JZK6_SHISO	Cytoplasmic	Methylenetetrahydrofolate reductase	33.102	5.16885e-05	0.0495848	0	0.0378285	0.00237035	0.16627	0	0.103006	22	0.00118517	0.134638
metG	metG	SYM_SHISS	Cytoplasmic	Methionyl-tRNA synthetase	76.27	0	0.000120337	0	0.036797	0.000175043	0.12836	0	0.101228	38	8.75214e-05	0.114794
metH	metH	E7JZS8_SHISO	Cytoplasmic	Methionine synthase	136.03	0	0.0162785	0	0.0317622	0	0.000555602	0	0.175621	60	0	0.0880882
metJ	metJ	METJ_SHISS	Cytoplasmic	Met repressor	13.83	0	0.000765615	0	0.000488022	0	0.000381246	0	0.000775666	2	0	0.000578456
metK	metK	METK_SHISS	Cytoplasmic	S-adenosylmethionine synthase	41.951	0.000169749	0.116335	0	0.0714651	0.000316188	0.165646	0	0.105188	20	0.000158094	0.135417
metR	metR	Q0SZ20_SHIF8	Cytoplasmic	Regulator for metE and metH	35.629	0	0.00595417	0	0.00560046	0	0.00690376	0	0.0152571	14	0	0.0110804
mfd	mfd	E3XZE4_SHIFL	Cytoplasmic	Transcription-repair coupling factor	129.98	0	0.0122136	1.09293e-05	0.0120771	0	0.0538824	7.35781e-05	0.0550767	52	3.6789e-05	0.0544796
mgsA	mgsA	Q3Z3F8_SHISS	Cytoplasmic	Methylglyoxal synthase	17.326	0	0.00182257	0	0.00318731	0	0.0146888	0	0.0214183	4	0	0.0180535
miaA	miaA	E3YAY6_SHIFL	Cytoplasmic	tRNA dimethylallyltransferase	35.093	0	0.0178852	0	0.00504107	0	0.021303	0	0.00620685	16	0	0.0137549
miaB	miaB	MIAB_SHIF8	Cytoplasmic	(Dimethylallyl)adenosine tRNA methylthiotransferase miaB	53.694	0	0.0251271	0	0.0514549	0	0.0457928	0	0.0969351	27	0	0.071364
minC	minC	MINC_SHISS	Cytoplasmic	Probable septum site-determining protein minC	24.745	0	0.0197468	0	0.0137587	0	0.00186677	0	0.00425425	7	0	0.00306051
minE	minE	MINE_SHISS	Cytoplasmic	Cell division topological specificity factor	10.235	0	0.0113884	0	0.00766017	0	0.017746	0	0.0161218	6	0	0.0169339
mipB	mipB	Q3Z3V8_SHISS	Cytoplasmic	Putative transaldolase	26.092	0	0.0385556	0	0.0267132	0	0.00167031	0	0.00265538	5	0	0.00216285
mlc	mlc	Q3Z1U3_SHISS	Cytoplasmic	Putative NAGC-like transcriptional regulator	44.332	0	0	0	0.00115322	0	0.00225395	0	0.00590741	6	0	0.00408068
mnmA	mnmA	MNMA_SHISS	Cytoplasmic	tRNA-specific 2-thiouridylase mnmA	40.958	0	0.00355807	0	0.00376219	0	0.00494631	0	0.0054064	8	0	0.00517635
mnmC	mnmC	MNMC_SHISS	Cytoplasmic	tRNA 5-methylaminomethyl-2-thiouridine biosynthesis bifunctional protein mnmC	74.456	0	0.000702074	0	0.000138605	0	0.00177423	0	0.000362081	3	0	0.00106816
mnmE	mnmE	MNME_SHISS	Cytoplasmic	tRNA modification GTPase mnmE	49.21	0	0.00406078	0	0.00514902	0	0.00678252	0	0.0088901	12	0	0.00783631
mnmG	mnmG	MNMG_SHISS	Cytoplasmic	tRNA uridine 5-carboxymethylaminomethyl modification enzyme MnmG	69.548	0	0.00721322	0	0.00466332	0	0.0170272	0	0.0113791	18	0	0.0142031
moaA	moaA	MOAA_SHISS	Cytoplasmic	Molybdenum cofactor biosynthesis protein A	38.393	0	0.0162576	0	0.0177909	0	0.000808241	0	0.000342199	4	0	0.00057522
moaB	moaB	E3Y031_SHIFL	Cytoplasmic	Molybdenum cofactor biosynthesis protein B	18.666	0	0.0103068	0	0.00726216	0.00305074	0.111274	5.95215e-05	0.0633531	11	0.00155513	0.0873135
moaC	moaC	MOAC_SHIF8	Cytoplasmic	Molybdenum cofactor biosynthesis protein C	17.467	0	0.000620241	0	0.000254038	0	0.0103244	0	0.00368013	11	0	0.00700227
mobA	mobA	E3Y8R2_SHIFL	Cytoplasmic	Molybdopterin-guanine dinucleotide biosynthesis protein A	21.249	0.000360528	0.00334577	0	0.000502634	0	0.00408198	0	0.0123878	6	0	0.00823487
mobB	mobB	E7JZ54_SHISO	Cytoplasmic	Molybdopterin-guanine dinucleotide biosynthesis protein B	19.462	0	0.00565984	0	0.016616	0	0	0	0.000143164	2	0	7.15821e-05
mobB	mobB	E3Y8R3_SHIFL	Cytoplasmic	Molybdopterin-guanine dinucleotide biosynthesis protein B	18.912	0	0.0157299	0	0.0161769	0	6.72346e-05	0	0	2	0	3.36173e-05
moeB	moeB	E9UMH9_SHISO	Cytoplasmic	Molybdopterin synthase sulfurylase MoeB	26.687	0	0.0121509	0	0.00997936	0.000427205	0.00303057	0	0.00047063	6	0.000213602	0.0017506
mpl	mpl	E3YB63_SHIFL	Cytoplasmic	UDP-N-acetylmuramate:L-alanyl-gamma-D-glutamyl-meso-diaminopimelate ligase	49.893	0	0.0383263	0	0.00091109	0	0.0649031	0	0.00159489	12	0	0.033249
mraZ	mraZ	MRAZ_SHISS	Cytoplasmic	Protein MraZ	17.386	0.128842	0.286825	0.00144777	0.269909	0	0.00218582	0	0.0028171	4	0	0.00250146
mreB	mreB	Q3YWZ8_SHISS	Cytoplasmic	Regulator of ftsI	38.972	0	0.00570892	0	0.0122051	0	0.184507	0	0.0930953	16	0	0.138801
msrB	msrB	MSRB_SHISS	Cytoplasmic	Peptide methionine sulfoxide reductase MsrB	15.451	0	0.017308	0	0.00863084	0	0.000329962	0	0.00187181	4	0	0.00110088
mtfA	mtfA	MTFA_SHISS	Cytoplasmic	Protein mtfA	30.233	0	0.00370413	0	0.00461822	0	0.0108382	0	0.0224054	6	0	0.0166218
mtlD	mtlD	MTLD_SHISS	Cytoplasmic	Mannitol-1-phosphate 5-dehydrogenase	47.51	0	0.000100288	0	4.88148e-05	0	0.000617849	0	0.00520967	7	0	0.00291376
mtnN	mtnN	MTNN_SHISS	Cytoplasmic	5'-methylthioadenosine/S-adenosylhomocysteine nucleosidase	24.354	0	0	0	0.000367377	0	0.0585276	0	0.0409554	10	0	0.0497415
mug	mug	MUG_SHISS	Cytoplasmic	G/U mismatch-specific DNA glycosylase	18.673	0	0.000812807	0	0.000940674	0	0	0	0.013294	11	0	0.00664702
mukB	mukB	MUKB_SHIF8	Cytoplasmic	Chromosome partition protein mukB	170.3	0	0.00487333	0	0.0041955	0	0.0741222	0	0.0843595	77	0	0.0792408
mukF	mukF	MUKF_SHISS	Cytoplasmic	Chromosome partition protein mukF	50.578	0	0.0128235	0	0.0141186	0	0.0100387	0	0.00626181	15	0	0.00815026
murA	murA	MURA_SHISS	Cytoplasmic	UDP-N-acetylglucosamine 1-carboxyvinyltransferase	44.817	0	0.0357788	0	0.0276131	0	0.0544248	0	0.0434197	19	0	0.0489222
murB	murB	MURB_SHISS	Cytoplasmic	UDP-N-acetylenolpyruvoylglucosamine reductase	37.785	0	0.00676089	0	0.00398263	0	0.00867065	0	0.0052798	10	0	0.00697522
murC	murC	MURC_SHISS	Cytoplasmic	UDP-N-acetylmuramate--L-alanine ligase	53.579	0	0.00929994	0	0.00824967	0	0.0169123	0	0.0155081	10	0	0.0162102
murE	murE	Q0T8B2_SHIF8	Cytoplasmic	Meso-diaminopimelate-adding enzyme	53.301	0	0.000454764	0	0.000149142	0	0.0338719	0	0.0198351	14	0	0.0268535
murF	murF	E7K3A2_SHISO	Cytoplasmic	UDP-N-acetylmuramoyl-tripeptide--D-alanyl-D-alanine ligase	47.44	0	0.0138348	0	0.00914626	0	0.0222765	0	0.0152236	10	0	0.01875
murI	murI	Q3YV09_SHISS	Cytoplasmic	Glutamate racemase	31.576	0	0.0266453	0	0.00504509	0	0.0102819	0	0.00325172	11	0	0.00676682
murQ	murQ	MURQ_SHISS	Cytoplasmic	N-acetylmuramic acid 6-phosphate etherase	31.257	0	0.056462	0	0.0201893	0.00938088	0.00330569	0	0.00747682	9	0.00469044	0.00539125
murR	murR	MURR_SHISS	Cytoplasmic	HTH-type transcriptional regulator murR	29.129	0	0.00188091	0	0.000861823	0	0.00130927	0	0.00296832	11	0	0.0021388
mutL	mutL	MUTL_SHISS	Cytoplasmic	DNA mismatch repair protein mutL	67.921	0	0.00298204	0	0.00857566	0	0.00268744	0	0.00382207	13	0	0.00325476
mutM	mutM	FPG_SHISS	Cytoplasmic	Formamidopyrimidine-DNA glycosylase	30.26	0	0.000528417	0	0.0172669	0	0.00342789	0	0.00147168	7	0	0.00244979
mutS	mutS	MUTS_SHIF8	Cytoplasmic	DNA mismatch repair protein mutS	95.276	0	0.000661554	0	0.00114309	0	0.0156608	0	0.00379525	30	0	0.00972805
mutY	mutY	E7JXR9_SHISO	Cytoplasmic	A/G-specific adenine glycosylase	40.227	0	0.0111333	0	0.0191075	0	0.000476952	0	0.00023443	3	0	0.000355691
nadC	nadC	E7K3C3_SHISO	Cytoplasmic	Nicotinate-nucleotide diphosphorylase	32.772	0	0.0318329	0	0.0112042	0	0.0250209	0	0.00460799	15	0	0.0148144
nadD	nadD	NADD_SHISS	Cytoplasmic	Probable nicotinate-nucleotide adenylyltransferase	24.528	0	8.13699e-05	0	0.0048311	0	0.000878153	0	0.00219465	1	0	0.0015364
nadE	nadE	E7JUJ3_SHISO	Cytoplasmic	NH(3)-dependent NAD(+) synthetase	30.695	0	0.00377387	0	0.0218386	0	0.039889	0	0.0617034	19	0	0.0507962
nadR	nadR	Q3YU04_SHISS	Cytoplasmic	Probable nadAB transcriptional regulator	48.122	0	0.00789993	0	0.00316212	0	0.00637875	0.000147786	0.00428361	12	7.3893e-05	0.00533118
nagA	nagA	E3Y1M4_SHIFL	Cytoplasmic	N-acetylglucosamine-6-phosphate deacetylase	41.007	0	0.00404974	0	0.00311853	0	0.0785855	0	0.0290474	12	0	0.0538165
nagB	nagB	NAGB_SHISS	Cytoplasmic	Glucosamine-6-phosphate deaminase	29.792	0	0.000662644	0	0.000557804	0	0.00465945	0	0.0364232	10	0	0.0205413
nagK	nagK	NAGK_SHISS	Cytoplasmic	N-acetyl-D-glucosamine kinase	33.031	0	0.000802171	0	0	0	0.00454022	0	0.0036141	7	0	0.00407716
nagZ	nagZ	NAGZ_SHISS	Cytoplasmic	Beta-hexosaminidase	37.217	0	0.000350938	0	0	0	0.00201163	0.000405644	0.00101709	9	0.000202822	0.00151436
nanA	nanA	NANA_SHISS	Cytoplasmic	N-acetylneuraminate lyase	32.593	0	0.00061441	0	0.00336596	0	0.00121596	0	0.00540156	10	0	0.00330876
nanK	nanK	NANK_SHIF8	Cytoplasmic	N-acetylmannosamine kinase	29.698	0	0.0390839	0	0.0977379	0	0.000619318	0	0.00350723	7	0	0.00206327
nanR	nanR	NANR_SHISS	Cytoplasmic	Transcriptional regulator nanR	29.223	0	0.00812864	0	0.00260487	0	0.00806252	0	0.00267078	10	0	0.00536665
ndk	ndk	NDK_SHISS	Cytoplasmic	Nucleoside diphosphate kinase	15.463	0	0.0453689	0	0.00859863	0	0.27179	0	0.230679	8	0	0.251234
nei	nei	END8_SHISS	Cytoplasmic	Endonuclease 8	29.842	0.000423671	0.150413	3.0752e-05	0.103064	0	9.5854e-05	0	0.000116087	1	0	0.00010597
nemA	nemA	Q3Z206_SHISS	Cytoplasmic	N-ethylmaleimide reductase	39.501	9.4369e-05	0.0504357	0	0.0879004	0	0.0185292	0	0.010869	12	0	0.0146991
nfi	nfi	Q3YUY6_SHISS	Cytoplasmic	Endonuclease V	24.963	0	9.46355e-05	0	0.000110873	0	0.00383177	0	0.00456268	8	0	0.00419722
nfo	nfo	E7JVK0_SHISO	Cytoplasmic	Probable endonuclease 4	31.49	0	4.54283e-05	0	0.00012915	0	0.0103193	0	0.00408956	13	0	0.00720441
nfuA	nfuA	NFUA_SHISS	Cytoplasmic	Fe/S biogenesis protein nfuA	20.997	0	0	0	0.00244344	0	0.0245744	0	0.0228441	7	0	0.0237092
nikR	nikR	NIKR_SHISS	Cytoplasmic	Nickel-responsive regulator	15.094	0	0.0382875	0	0.0572945	0	0.0163083	0	0.00593354	4	0	0.0111209
nrdD	nrdD	E7K1I7_SHISO	Cytoplasmic	Anaerobic ribonucleoside-triphosphate reductase	79.992	0	0.0154797	0	0.00337575	0	0	0	0.000766707	5	0	0.000383354
nrdR	nrdR	NRDR_SHIF8	Cytoplasmic	Transcriptional repressor NrdR	17.277	0	0.00495129	0	0.00201126	0	0.00290345	0	0.00121917	7	0	0.00206131
nsrR	nsrR	NSRR_SHISS	Cytoplasmic	HTH-type transcriptional repressor nsrR	15.593	0	0.00178138	0	0.00106973	0	0.00498458	0	0.00219553	4	0	0.00359005
nth	nth	E7JU09_SHISO	Cytoplasmic	Endonuclease III	23.576	0.0254136	2.40026	0.00282432	2.92616	0	0.00081698	0	0.00105415	3	0	0.000935565
nudC	nudC	NUDC_SHIF8	Cytoplasmic	NADH pyrophosphatase	29.703	0	0.0043545	0	0.0156563	0	0.00634347	0	0.00234831	9	0	0.00434589
nudI	nudI	NUDI_SHISS	Cytoplasmic	Nucleoside triphosphatase nudI	16.36	0	0	0	0.00781259	0	0.00027418	0	0.000579149	2	0	0.000426665
nudJ	nudJ	NUDJ_SHIF8	Cytoplasmic	Phosphatase nudJ	17.433	0	0.111129	0	0.0275389	0	0.00105727	0	0.0028672	5	0	0.00196224
nudK	nudK	NUDK_SHISS	Cytoplasmic	GDP-mannose pyrophosphatase nudK	21.748	0	0	0	0.00337474	0	0.00178433	0	0	4	0	0.000892163
nudL	nudL	NUDL_SHIF8	Cytoplasmic	Uncharacterized Nudix hydrolase nudL	21.459	0	0.00185619	0	0.00278121	0	0.00135195	0	0.00209398	6	0	0.00172296
nuoC	nuoC	NUOCD_SHISS	Cytoplasmic	NADH-quinone oxidoreductase subunit C/D	68.724	0	0.00629214	0	0.00225334	0	0.230629	0	0.209056	32	0	0.219842
nuoE	nuoE	E7JWM7_SHISO	Cytoplasmic	NADH-quinone oxidoreductase, E subunit	18.59	0	0.0988729	0	0.0867013	0	0.0017962	0	0.00545126	6	0	0.00362373
nuoF	nuoF	Q3YZS6_SHISS	Cytoplasmic	NADH dehydrogenase I chain F	49.32	7.35196e-05	0.00562278	0	0.011444	0	0.0304128	0	0.0398531	21	0	0.035133
nuoG	nuoG	E3XX86_SHIFL	Cytoplasmic	NADH-quinone oxidoreductase	100.36	0	0.0181679	0	0.0230309	0	0.0581211	0	0.0391646	39	0	0.0486429
nuoI	nuoI	NUOI_SHIF8	Cytoplasmic	NADH-quinone oxidoreductase subunit I	20.538	0	0.0170626	0	0.0111226	0	0.0118986	0	0.0194946	8	0	0.0156966
nusA	nusA	E7K597_SHISO	Cytoplasmic	Transcription elongation protein nusA	54.87	2.47116e-05	0.0936646	3.80603e-05	0.0630862	6.02051e-05	0.174437	0.000108165	0.12145	29	8.41852e-05	0.147943
nusB	nusB	NUSB_SHISS	Cytoplasmic	N utilization substance protein B homolog	15.689	0	0.0403474	0	0.00990958	0	0.0178104	0	0.0106474	5	0	0.0142289
nusG	nusG	E7JZP0_SHISO	Cytoplasmic	Transcription antitermination protein nusG	20.531	0.000116126	0.0995608	0	0.094599	0.000105861	0.0693788	0	0.0681436	13	5.29305e-05	0.0687612
obg	obg	OBG_SHISS	Cytoplasmic	GTPase obg	43.227	0	0.0106937	0	0.0046278	0.000213132	0.0266079	0	0.0393652	9	0.000106566	0.0329865
otsA	otsA	OTSA_SHISS	Cytoplasmic	Alpha,alpha-trehalose-phosphate synthase [UDP-forming]	53.61	0	0.0166131	0	0.0222006	0.000319041	0	0.000220228	0.0843402	14	0.000269634	0.0421701
pabB	pabB	E7K1V4_SHISO	Cytoplasmic	Aminodeoxychorismate synthase, component I	50.99	0	0.023171	0	0.0298706	0	0.00902805	0	0.00396603	10	0	0.00649704
pabC	pabC	E7K4J3_SHISO	Cytoplasmic	Aminodeoxychorismate lyase	29.858	0	0.0930532	0	0.0211679	0	0.0044958	0	0.00576931	6	0	0.00513255
panB	panB	PANB_SHISS	Cytoplasmic	3-methyl-2-oxobutanoate hydroxymethyltransferase	28.238	0	0	0	0.000323291	0.000322894	0.0800102	0	0.0272278	9	0.000161447	0.053619
panC	panC	PANC_SHIF8	Cytoplasmic	Pantothenate synthetase	31.596	0	0.0234253	0	0.0242908	0	0.0260211	0	0.0134636	20	0	0.0197424
panE	panE	E7K813_SHISO	Cytoplasmic	2-dehydropantoate 2-reductase	33.87	0	0.00605777	0	0.00200733	0	0.00696396	0	0.00238541	4	0	0.00467469
parC	parC	E3Y6D4_SHIFL	Cytoplasmic	DNA topoisomerase IV, A subunit	83.83	0.000267628	0.00656545	0	0.00354126	0	0.0162302	0	0.00782747	23	0	0.0120288
parE	parE	E3Y6E1_SHIFL	Cytoplasmic	DNA topoisomerase IV, B subunit	70.185	0	7.95314e-05	0	0.00019403	0	0.0169087	0	0.00479843	17	0	0.0108536
patA	patA	PAT_SHISS	Cytoplasmic	Putrescine aminotransferase	49.678	0	0	0	0.00202857	0	0	0	0.013042	11	0	0.00652099
pckA	pckA	PCKA_SHISS	Cytoplasmic	Phosphoenolpyruvate carboxykinase [ATP]	59.643	0.00066281	0.181532	0	0.114324	0	0.0919117	0	0.314949	29	0	0.20343
pcm	pcm	E7K024_SHISO	Cytoplasmic	Protein-L-isoaspartate O-methyltransferase	23.257	0	0.0253996	0	0.0113638	0	0.0155901	0	0.00774915	9	0	0.0116696
pcnB	pcnB	E7K3H2_SHISO	Cytoplasmic	Poly(A) polymerase family protein	52.548	0	0.0153577	0	0.00340976	0	0.00826946	0	0.00651128	13	0	0.00739037
pdxA	pdxA	PDXA_SHIF8	Cytoplasmic	4-hydroxythreonine-4-phosphate dehydrogenase	35.238	0	0.0175899	0	0.0509687	0	0.0144378	0	0.0078147	11	0	0.0111262
pdxB	pdxB	PDXB_SHIF8	Cytoplasmic	Erythronate-4-phosphate dehydrogenase	41.336	0	0	0	0.00442072	0	0.0788586	0	0.0194815	25	0	0.0491701
pdxH	pdxH	PDXH_SHIF8	Cytoplasmic	Pyridoxine/pyridoxamine 5'-phosphate oxidase	25.545	4.92055e-05	0.0227999	0	0.0174201	0	0.0436789	0	0.0269748	11	0	0.0353269
pdxJ	pdxJ	PDXJ_SHISS	Cytoplasmic	Pyridoxine 5'-phosphate synthase	26.456	0	0.0463058	0	0.0170005	5.78009e-05	0.0204732	0	0.0161698	10	2.89005e-05	0.0183215
pdxK	pdxK	PDXK_SHISS	Cytoplasmic	Pyridoxine kinase	30.86	0	0.00416998	0	0.00420205	0	0.0104532	0	0.0102974	8	0	0.0103753
pdxY	pdxY	PDXY_SHISS	Cytoplasmic	Pyridoxamine kinase	31.35	0	0	0	0.00748257	0	0.0044371	0	0.00462197	9	0	0.00452954
pepA	pepA	AMPA_SHISS	Cytoplasmic	Probable cytosol aminopeptidase	54.879	0	0	0	0.00620306	0.0105749	0.0827593	0	0.106564	25	0.00528743	0.0946616
pepB	pepB	PEPB_SHISS	Cytoplasmic	Peptidase B	46.212	0.000506244	0.00806835	0	0	0.00489879	0.0776704	0	0.127643	25	0.00244939	0.102657
pepD	pepD	E3Y9Q0_SHIFL	Cytoplasmic	Aminoacyl-histidine dipeptidase	52.917	2.42056e-05	0.0415334	0	0.0622397	0	0.0416168	0	0.0554585	16	0	0.0485376
pepE	pepE	E7JZT0_SHISO	Cytoplasmic	Peptidase E	24.57	0.000216096	0.111857	0	0.0505354	0	0.00129905	0	0.00138267	3	0	0.00134086
pepN	pepN	E7K433_SHISO	Cytoplasmic	Aminopeptidase N	98.905	0	0.00521652	0	0.00221688	0	0.0486969	0.0191871	0.028659	31	0.00959354	0.0386779
pepQ	pepQ	E3Y8R7_SHIFL	Cytoplasmic	Xaa-Pro dipeptidase	50.251	0	0.0234844	0	0.0247973	0	0.0400545	0	0.0437197	17	0	0.0418871
pepT	pepT	PEPT_SHISS	Cytoplasmic	Peptidase T	44.921	0	0.00155774	0	0.00160393	0	0.00069803	0	0.00162134	6	0	0.00115969
pfkA	pfkA	K6PF_SHISS	Cytoplasmic	6-phosphofructokinase	37.127	0.0222163	0.427166	0.000501053	0.500014	0	0.0120096	0	0.0104118	18	0	0.0112107
pfkB	pfkB	E3Y307_SHIFL	Cytoplasmic	1-phosphofructokinase	32.456	0	0.0244966	0	0.0318671	0	0.0269854	0	0.0362882	14	0	0.0316368
pflA	pflA	E7K3Z4_SHISO	Cytoplasmic	Pyruvate formate-lyase 1-activating enzyme	28.204	0.000576938	0.219153	3.49873e-05	0.0417862	0	0.0130027	0	0.0102154	9	0	0.011609
pflB	pflB	E3Y530_SHIFL	Cytoplasmic	Formate acetyltransferase	85.322	0	0.148839	0	0.0635623	0.000446918	0.489154	0	0.445817	52	0.000223459	0.467486
pgi	pgi	G6PI_SHIF8	Cytoplasmic	Glucose-6-phosphate isomerase	61.544	0	0.0406899	0	0	0.000199708	0.0940589	0	0.123864	28	9.98539e-05	0.108962
pgk	pgk	PGK_SHIF8	Cytoplasmic	Phosphoglycerate kinase	41.118	0	0.00108579	0	0.000611186	0.000309601	0.648376	0	0.456899	29	0.000154801	0.552637
pgm	pgm	E7K8R9_SHISO	Cytoplasmic	Phosphoglucomutase, alpha-D-glucose phosphate-specific	58.439	0.000538044	0.104462	1.68799e-05	0.118839	0	0.046901	0	0.0848092	26	0	0.0658551
pheS	pheS	SYFA_SHIF8	Cytoplasmic	Phenylalanyl-tRNA synthetase alpha chain	36.801	0	0	0	0.000129969	0	0.10263	0	0.0368961	25	0	0.0697633
pheT	pheT	E3Y317_SHIFL	Cytoplasmic	Phenylalanyl-tRNA synthetase beta chain	87.41	0	0	0	0.00173586	0	0.3297	0	0.0844571	45	0	0.207078
phnP	phnP	E7K6Y2_SHISO	Cytoplasmic	Phosphonate metabolism protein PhnP	27.95	0	0.0379159	0	0.0536215	0	0	0	0.000864878	1	0	0.000432439
phoB	phoB	E7K7Y6_SHISO	Cytoplasmic	Phosphate regulon transcriptional regulatory protein PhoB	26.433	0.000293913	0.346975	0	0.0726466	0	0.00221218	0	0.00126056	8	0	0.00173637
phoH	phoH	Q3Z395_SHISS	Cytoplasmic	PhoB-dependent, ATP-binding pho regulon component	39.218	0	0.0821653	0	0.0285754	0	0	0	0.000124693	2	0	6.23467e-05
phoU	phoU	E7K101_SHISO	Cytoplasmic	Phosphate transport system regulatory protein PhoU	27.417	0	0.00236143	0	0.00275602	0	0.0123064	0	0.0123665	12	0	0.0123364
plsX	plsX	PLSX_SHISS	Cytoplasmic	Phosphate acyltransferase	38.256	0	0.00178685	0	0.00468768	0	0.00306622	0	0.00369922	9	0	0.00338272
pncB	pncB	PNCB_SHISS	Cytoplasmic	Nicotinate phosphoribosyltransferase	47.7	0	0	0	0.000879458	0	0.00169644	0	0.00256588	9	0	0.00213116
pnp	pnp	PNP_SHIF8	Cytoplasmic	Polyribonucleotide nucleotidyltransferase	77.115	0	0.00463653	0	0.00353169	0.00204676	0.224132	0	0.157083	37	0.00102338	0.190607
polA	polA	Q0SZ48_SHIF8	Cytoplasmic	DNA polymerase I	103.11	0	0.00116576	0	0.00160386	0.000879268	0.0556472	0	0.0107978	45	0.000439634	0.0332225
ppa	ppa	E7K1H5_SHISO	Cytoplasmic	Inorganic pyrophosphatase	19.717	0	0.0121874	0	0.00286938	6.33237e-05	0.0159119	0	0.0339836	8	3.16619e-05	0.0249477
ppc	ppc	CAPP_SHISS	Cytoplasmic	Phosphoenolpyruvate carboxylase	99.056	0	0.110798	0	0.0570753	0.00469838	0.173623	0	0.0900577	51	0.00234919	0.131841
ppnK	ppnK	PPNK_SHISS	Cytoplasmic	Probable inorganic polyphosphate/ATP-NAD kinase	32.566	0.00433982	0.0444306	0	0.0553446	0	0.00873204	0	0.00361302	10	0	0.00617253
ppsA	ppsA	Q3Z249_SHISS	Cytoplasmic	Phosphoenolpyruvate synthase	87.478	0	0.0454029	0	0.150505	0.00208984	0.310159	7.64802e-05	0.364742	42	0.00108316	0.33745
prfA	prfA	RF1_SHISS	Cytoplasmic	Peptide chain release factor 1	40.517	0	0.004525	0	0.00421187	0	0.000995037	0	0.00424303	6	0	0.00261903
prfB	prfB	E7JY13_SHISO	Cytoplasmic	Peptide chain release factor 2	32.848	0	0.000457822	0	0.00102872	0	0.0185195	0	0.0163872	7	0	0.0174533
prfC	prfC	RF3_SHIF8	Cytoplasmic	Peptide chain release factor 3	59.558	0	0.000723558	0	0.00298476	0	0.0349877	0	0.0180352	17	0	0.0265115
prmA	prmA	PRMA_SHISS	Cytoplasmic	Ribosomal protein L11 methyltransferase	31.877	0	0.0131742	0	0.00847539	0	0.00293929	0	0.00974899	6	0	0.00634414
prmB	prmB	E7JWH8_SHISO	Cytoplasmic	Protein-(Glutamine-N5) methyltransferase, ribosomal protein L3-specific	35.069	0	0.0370686	0	0.0164061	0	0.0302329	0	0.0139822	8	0	0.0221075
proA	proA	PROA_SHISS	Cytoplasmic	Gamma-glutamyl phosphate reductase	44.632	0	0.00149201	0	0.000753497	0	0.0574504	0	0.0343813	26	0	0.0459159
proB	proB	E3Y9P3_SHIFL	Cytoplasmic	Glutamate 5-kinase	39.125	7.30824e-05	0.0450283	0	0.0573631	0	0.0353837	0	0.00692551	19	0	0.0211546
proC	proC	Q3Z524_SHISS	Cytoplasmic	Pyrroline-5-carboxylate reductase	28.144	0	0.00997985	0	0.00951054	0	0.00445902	0	0.00449782	8	0	0.00447842
proQ	proQ	PROQ_SHISS	Cytoplasmic	ProP effector	25.835	0	0	0	0.00454567	0	0.105109	0	0.07415	10	0	0.0896293
proS	proS	SYP_SHISS	Cytoplasmic	Prolyl-tRNA synthetase	63.622	0	0.000510499	0	0.00225261	0.00156676	0.237468	0.000128695	0.151113	34	0.000847729	0.19429
prsA	prsA	Q0T5I8_SHIF8	Cytoplasmic	Ribose-phosphate pyrophosphokinase	36.619	0	0.00145351	0	0.00026938	0.00776444	0.433013	0	0.24614	21	0.00388222	0.339577
pspF	pspF	Q3Z150_SHISS	Cytoplasmic	Psp operon transcriptional activator	37.509	0	0	0	0.000234891	0	0.00150618	0	0.00132833	7	0	0.00141725
pta	pta	Q3YZR4_SHISS	Cytoplasmic	Phosphate acetyltransferase	77.171	0	0	0	9.06212e-05	0.00100709	0.908826	0	0.196697	34	0.000503547	0.552761
ptbA	ptbA	E7JUY1_SHISO	Cytoplasmic	Glucose-specific phosphotransferase enzyme IIA component	18.251	0.000356247	0.0866476	0	0.149694	0.00125831	0.0435364	0	0.088955	9	0.000629154	0.0662457
pth	pth	PTH_SHISS	Cytoplasmic	Peptidyl-tRNA hydrolase	21.082	0	0.00489411	0	0.0113463	0	0.0165535	0	0.00579601	10	0	0.0111748
ptsI	ptsI	Q3YZC6_SHISS	Cytoplasmic	PEP-protein phosphotransferase system enzyme I	63.533	0	0.00400332	0	0.00173952	0.000609597	0.241207	0	0.112648	33	0.000304799	0.176928
ptsN	ptsN	E7K5D5_SHISO	Cytoplasmic	PTS IIA-like nitrogen-regulatory protein PtsN	17.959	0	0.000382046	0	0	0	0.0153077	0	0.030171	7	0	0.0227393
purA	purA	PURA_SHIF8	Cytoplasmic	Adenylosuccinate synthetase	47.314	0	0.0213915	0	0.0303213	0.000404756	0.28929	0	0.279073	28	0.000202378	0.284181
purB	purB	E7K4M8_SHISO	Cytoplasmic	Adenylosuccinate lyase	51.543	0	0.00105304	0	0.000219242	0	0.0854014	0	0.0818219	21	0	0.0836116
purC	purC	PUR7_SHISS	Cytoplasmic	Phosphoribosylaminoimidazole-succinocarboxamide synthase	26.995	0	0.00886261	0.000150737	0.015925	0.000547813	0.224459	0	0.0913637	18	0.000273907	0.157911
purD	purD	E7JZR4_SHISO	Cytoplasmic	Phosphoribosylamine--glycine ligase	45.914	0	0.0109304	0	0.0161771	0	0.0142035	0	0.0260677	13	0	0.0201356
purF	purF	E7JWJ7_SHISO	Cytoplasmic	Amidophosphoribosyltransferase	56.487	0	0	0	0.0082736	6.07101e-05	0.0796296	0	0.123351	22	3.0355e-05	0.101491
purH	purH	PUR9_SHISS	Cytoplasmic	Bifunctional purine biosynthesis protein purH	57.358	0	0.00307709	0	0.00189901	0	0.112378	0	0.105775	32	0	0.109077
purL	purL	PUR4_SHISS	Cytoplasmic	Phosphoribosylformylglycinamidine synthase	141.44	0.000457038	0.244977	0	0.0964632	0.000948085	0.257041	0.000243434	0.39007	76	0.00059576	0.323555
purM	purM	PUR5_SHISS	Cytoplasmic	Phosphoribosylformylglycinamidine cyclo-ligase	36.873	0	0.00911425	0	0.0161819	0	0.179696	0	0.0516898	13	0	0.115693
purN	purN	E7JUP6_SHISO	Cytoplasmic	Phosphoribosylglycinamide formyltransferase	23.252	0	0.143582	0	0.0399547	0.000116395	0.0507569	0	0.012881	7	5.81974e-05	0.0318189
purR	purR	PURR_SHISS	Cytoplasmic	HTH-type transcriptional repressor purR	38.174	0	0.0159388	0	0.0100136	6.24224e-05	0.070072	0	0.0246983	19	3.12112e-05	0.0473851
purU	purU	E3Y246_SHIFL	Cytoplasmic	Formyltetrahydrofolate deformylase	31.92	0	0.00333756	0	0.00138617	0	0.114434	0	0.0434322	14	0	0.0789329
putA	putA	Q3Z3A0_SHISS	Cytoplasmic	Proline dehydrogenase, P5C dehydrogenase	143.71	0	0.00222267	0	0.00490012	0	0	0	0.0229199	36	0	0.01146
pykF	pykF	Q0T497_SHIF8	Cytoplasmic	Pyruvate kinase	58.759	0	0.0135829	0	0.0103232	0.000292532	0.159088	0	0.0390632	32	0.000146266	0.0990757
pyrB	pyrB	PYRB_SHISS	Cytoplasmic	Aspartate carbamoyltransferase	34.427	0	0.236641	0	0.148665	0.000124532	0.081326	0	0.0443569	14	6.22659e-05	0.0628414
pyrC	pyrC	PYRC_SHISS	Cytoplasmic	Dihydroorotase	38.827	0.00284957	0.147289	0	0.0512685	0	0.012916	0	0.0120425	16	0	0.0124793
pyrE	pyrE	PYRE_SHISS	Cytoplasmic	Orotate phosphoribosyltransferase	23.596	0	0.0330614	0	0.0211301	0	0.0193892	0	0.00835764	14	0	0.0138734
pyrF	pyrF	PYRF_SHISS	Cytoplasmic	Orotidine 5'-phosphate decarboxylase	26.366	0	0.00393369	0	0.000230244	0	0.00122557	0	0.00764827	13	0	0.00443692
pyrG	pyrG	PYRG_SHISS	Cytoplasmic	CTP synthase	60.373	0	0.000246973	0	0	0	0.163325	0	0.106938	27	0	0.135132
pyrH	pyrH	PYRH_SHISS	Cytoplasmic	Uridylate kinase	25.97	0	0.0311196	0	0.0142605	0	0.0274306	0	0.0129938	10	0	0.0202122
qseB	qseB	Q3YXL4_SHISS	Cytoplasmic	Quorum sensing regulator B	24.687	0	0.00350995	0	0.00155879	0	0	0	0.000744794	5	0	0.000372397
queA	queA	QUEA_SHISS	Cytoplasmic	S-adenosylmethionine:tRNA ribosyltransferase-isomerase	39.43	0	0.0020155	0	0.00151863	0	0.00269736	0	0.00210091	4	0	0.00239913
queC	queC	QUEC_SHISS	Cytoplasmic	7-cyano-7-deazaguanine synthase	25.48	0	0.100379	0	0.0587661	0	0.00962836	0	0.0170817	7	0	0.013355
queF	queF	QUEF_SHISS	Cytoplasmic	NADPH-dependent 7-cyano-7-deazaguanine reductase	32.571	0	0.00284674	0	0.00835774	0	0.0109001	0.000155135	0.0131018	14	7.75675e-05	0.0120009
rapA	rapA	RAPA_SHISS	Cytoplasmic	RNA polymerase-associated protein rapA	109.74	1.91724e-05	0.00235974	0	0.00164283	9.34197e-05	0.00878937	0	0.00632537	29	4.67099e-05	0.00755737
ravA	ravA	RAVA_SHIF8	Cytoplasmic	ATPase ravA	56.476	0	0.081159	0	0.216687	0.000200959	0.0104481	0	0.00945159	11	0.000100479	0.00994984
rbfA	rbfA	RBFA_SHISS	Cytoplasmic	Ribosome-binding factor A	15.154	0	0.0560912	0	0.0235892	0	0.0288503	0	0.012542	7	0	0.0206962
rbsK	rbsK	E7K149_SHISO	Cytoplasmic	Ribokinase	32.861	0	0.00524152	0	0.00334325	0	0.00165457	0	0.00249783	6	0	0.0020762
rbsR	rbsR	Q3YVK5_SHISS	Cytoplasmic	Regulator for rbs operon	36.612	0	0.0039201	0	0.00112133	0	0	0	0.000530261	2	0	0.000265131
rdgB	rdgB	E7JXU0_SHISO	Cytoplasmic	dITP/XTP pyrophosphatase	20.95	0.00018091	0.0792285	0	0.218129	0	0.0135259	0	0.0125538	6	0	0.0130399
recA	recA	RECA_SHISS	Cytoplasmic	Protein RecA	37.973	0	0.000970132	0	0.00175791	0	0.110647	0	0.0608306	13	0	0.0857389
recB	recB	Q3YY40_SHISS	Cytoplasmic	DNA helicase ATP-dependent dsDNA/ssDNA exonuclease V subunit	134.04	0	0.0268531	0	0.0169473	0	0.00446576	0	0.0027677	24	0	0.00361673
recC	recC	E7JY83_SHISO	Cytoplasmic	Exodeoxyribonuclease V, gamma subunit	128.88	0	0.0138949	0	0.0109568	0	0.0039077	0	0.00631599	22	0	0.00511184
recD	recD	E7JY86_SHISO	Cytoplasmic	Exodeoxyribonuclease V, alpha subunit	66.909	0.000126899	0.00313942	0	0.00109969	0	0.00124727	0	0.00175639	11	0	0.00150183
recG	recG	E3Y7E4_SHIFL	Cytoplasmic	ATP-dependent DNA helicase RecG	76.476	0	0.0954536	0	0.439015	0	0.0035601	0	0.0010119	8	0	0.002286
recJ	recJ	E7JY11_SHISO	Cytoplasmic	Single-stranded-DNA-specific exonuclease RecJ	63.216	0	0.00306044	0	0.00222222	0	0.00656658	0	0.00492882	10	0	0.0057477
recR	recR	RECR_SHISS	Cytoplasmic	Recombination protein recR	21.963	0	0	0	0.000859883	0	0.00292225	0	0.000864077	4	0	0.00189316
recX	recX	E7K080_SHISO	Cytoplasmic	Regulatory protein recX	19.41	0	0.00198003	0	0.00468599	0	0.001013	0	0	4	0	0.000506499
relA	relA	Q3YY72_SHISS	Cytoplasmic	(P)ppGpp synthetase I	83.875	0	0.0130672	0	0.0103784	0	0.0372	0	0.0305416	27	0	0.0338708
rep	rep	E7JYX6_SHISO	Cytoplasmic	ATP-dependent DNA helicase Rep	77.581	0	0.0200625	0	0.00672756	0	0.00257684	0	0.00117245	7	0	0.00187464
rep	rep	A4SH45_SHISS	Cytoplasmic	Rep	37.21	0	0.00250585	0	0	0	0.00102439	0	0.000953786	5	0	0.00098909
rfaC	rfaC	E7K0L3_SHISO	Cytoplasmic	Lipopolysaccharide heptosyltransferase I	35.922	0	0.000338653	0	0.000169533	0	0.00309098	0	0.00235879	5	0	0.00272489
rfaF	rfaF	E3Y7H6_SHIFL	Cytoplasmic	Lipopolysaccharide heptosyltransferase II	39.028	0	0	0	0.00306513	0	0.00737094	0	0.000969448	14	0	0.00417019
rfaH	rfaH	E3Y8S2_SHIFL	Cytoplasmic	Transcriptional activator RfaH	18.309	0	0.000195235	0	0.000629521	0	0.000121325	0	0.000404393	5	0	0.000262859
rfbA	rfbA	E7JYY7_SHISO	Cytoplasmic	Glucose-1-phosphate thymidylyltransferase	32.734	2.76817e-05	0.0345107	0	0.0436857	0	0.00220879	0	0.00890411	9	0	0.00555645
rfbA	rfbA	E3Y144_SHIFL	Cytoplasmic	Glucose-1-phosphate thymidylyltransferase	32.487	0	0.00460794	0	0.0348458	0	0.0448667	0	0	13	0	0.0224334
rfbB	rfbB	E7JYY6_SHISO	Cytoplasmic	dTDP-glucose 4,6-dehydratase	39.809	0	0.0449415	0	0	0	0.00451037	0	0.0025146	12	0	0.00351248
rfbB	rfbB	E3Y142_SHIFL	Cytoplasmic	dTDP-glucose 4,6-dehydratase	40.575	0.00156711	0.0186155	0	0	0	0.0769468	0	0.000279204	19	0	0.038613
rfbC	rfbC	E3Y145_SHIFL	Cytoplasmic	dTDP-4-dehydrorhamnose 3,5-epimerase	20.822	0.00106301	0.132288	2.63442e-05	0.147931	0.00144884	0.013156	0	0	10	0.000724418	0.00657801
rfbD	rfbD	E3Y143_SHIFL	Cytoplasmic	dTDP-4-dehydrorhamnose reductase	32.565	0	0.180624	0	0.0378048	0	0.0496737	0	0	12	0	0.0248368
rhlB	rhlB	RHLB_SHISS	Cytoplasmic	ATP-dependent RNA helicase rhlB	47.125	4.64751e-05	0.0556933	0	0.0224822	0	0.0472399	0	0.0244636	20	0	0.0358517
rho	rho	E7JYY0_SHISO	Cytoplasmic	Transcription termination factor Rho	49.679	0.000155086	0.0583783	0	0.0383777	0.000342092	0.0984357	0	0.0668929	25	0.000171046	0.0826643
ribA	ribA	RIBA_SHISS	Cytoplasmic	GTP cyclohydrolase-2	21.836	0	0.000182204	0	0	0	0.00792557	0	0.00354549	6	0	0.00573553
ribB	ribB	RIBB_SHISS	Cytoplasmic	3,4-dihydroxy-2-butanone 4-phosphate synthase	23.353	0	0.00235285	0	0.0110651	0	0.00186494	0	0.00906626	9	0	0.0054656
ribD	ribD	E3Y9I5_SHIFL	Cytoplasmic	Riboflavin biosynthesis protein RibD	40.41	0	0.00135886	0	0	0	0.0071891	0	0.00474008	12	0	0.00596459
ribE	ribE	E7JU47_SHISO	Cytoplasmic	Riboflavin synthase, alpha subunit	23.445	0	0.00046821	0	0	0	0.0505407	0	0.0325531	7	0	0.0415469
ribF	ribF	Q3Z5Y5_SHISS	Cytoplasmic	Putative regulator	34.734	4.75928e-05	0.00219021	0.000119327	0.0010068	0	0.0250442	0	0.0125323	15	0	0.0187883
ribH	ribH	RISB_SHISS	Cytoplasmic	6,7-dimethyl-8-ribityllumazine synthase	18.306	0.000696136	1.24991	3.77524e-05	1.09786	0	0.0514958	0	0.0711513	9	0	0.0613235
rimI	rimI	E7K2W3_SHISO	Cytoplasmic	Ribosomal-protein-alanine acetyltransferase	16.61	0	0.0039351	0	0.00115838	0	0.000190075	0	0.000126825	2	0	0.00015845
rimK	rimK	RIMK_SHISS	Cytoplasmic	Ribosomal protein S6 modification protein	32.51	0	0.00122854	0	0.0011897	0	0.00135561	0	0.00135701	9	0	0.00135631
rimM	rimM	RIMM_SHISS	Cytoplasmic	Ribosome maturation factor rimM	20.967	0	0.00717105	0	0.00956067	0	0.00510325	0	0.0070332	7	0	0.00606823
rimO	rimO	RIMO_SHISS	Cytoplasmic	Ribosomal protein S12 methylthiotransferase RimO	49.611	0	0.0015026	0	0.00358812	0	0.00253016	0	0.00624558	11	0	0.00438787
rimP	rimP	RIMP_SHISS	Cytoplasmic	Ribosome maturation factor rimP	16.821	0	0.0155966	0	0.0145469	0	0.00890452	0	0.00858523	5	0	0.00874488
rlmE	rlmE	RLME_SHISS	Cytoplasmic	Ribosomal RNA large subunit methyltransferase E	23.335	0	0.0177235	0	0.00944151	0	0.0140374	0	0.00772997	9	0	0.0108837
rlmF	rlmF	RLMF_SHISS	Cytoplasmic	Ribosomal RNA large subunit methyltransferase F	34.223	0	0.00137522	0	0.0010324	0	0.00159742	0	0.00123964	5	0	0.00141853
rlmG	rlmG	RLMG_SHISS	Cytoplasmic	Ribosomal RNA large subunit methyltransferase G	42.251	0	0.000197369	0	0.00014225	0	0.000283038	0	0.000210871	5	0	0.000246955
rlmI	rlmI	RLMI_SHIF8	Cytoplasmic	Ribosomal RNA large subunit methyltransferase I	44.379	0	0.0135025	0	0	0	0.0203386	0	0	9	0	0.0101693
rlmL	rlmL	RLML_SHISS	Cytoplasmic	Ribosomal RNA large subunit methyltransferase L	78.883	0	0.00897725	0	0.00425923	0	0.0240356	0	0.0117881	18	0	0.0179118
rlmM	rlmM	RLMM_SHIF8	Cytoplasmic	Ribosomal RNA large subunit methyltransferase M	41.919	0	0.00441928	0	0.00766723	0	0.00628768	0	0.0112766	9	0	0.00878213
rlmN	rlmN	RLMN_SHIF8	Cytoplasmic	Ribosomal RNA large subunit methyltransferase N	43.147	0	0.00439316	0	0.00719563	0	0.00643363	0	0.010893	15	0	0.00866332
rnb	rnb	RNB_SHIF8	Cytoplasmic	Exoribonuclease 2	72.478	0	0	0	0.00373851	9.50761e-05	0.127191	0	0.0635792	30	4.7538e-05	0.0953851
rnc	rnc	RNC_SHISS	Cytoplasmic	Ribonuclease 3	25.55	0	0.063513	0	0.0395743	0	0.0278755	0.000174632	0.0150329	7	8.73162e-05	0.0214542
rnd	rnd	Q3Z2E4_SHISS	Cytoplasmic	RNase D	42.762	0.00400565	0.00171467	0.00773949	0.000194347	0.0076055	0.00248866	0.0171416	0.000291585	6	0.0123735	0.00139012
rnfH	rnfH	Q3YYQ0_SHISS	Cytoplasmic	Protein rnfH	14.233	0	0.0105621	0	0.0211224	0	0.0016751	0	0.000409664	2	0	0.00104238
rnhA	rnhA	RNH_SHISS	Cytoplasmic	Ribonuclease H	21.724	0	0.000263815	0	0.000476157	0	0.00106017	0	0.000217168	3	0	0.00063867
rnhB	rnhB	RNH2_SHISS	Cytoplasmic	Ribonuclease HII	21.552	2.53443e-05	0.0320294	0	0.0406341	0	0.00362519	0	0.00238841	5	0	0.0030068
rnr	rnr	E7K1C4_SHISO	Cytoplasmic	Ribonuclease R	92.065	0	0.00495582	0	0.00315859	0	0.0251333	0	0.0129206	39	0	0.019027
rnt	rnt	RNT_SHISS	Cytoplasmic	Ribonuclease T	23.474	0	0.045601	0	0.0435371	0	0.00756297	0	0.00222773	7	0	0.00489535
rpe	rpe	E7K601_SHISO	Cytoplasmic	Ribulose-phosphate 3-epimerase	24.554	0	0.010332	0	0.045691	0	0.00861061	0	0.0393624	9	0	0.0239865
rph	rph	RNPH_SHISS	Cytoplasmic	Ribonuclease PH	25.326	0	0.00143783	0	0.000284923	0	0.0391985	0	0.038686	8	0	0.0389422
rplA	rplA	RL1_SHISS	Cytoplasmic	50S ribosomal protein L1	24.729	0	0.0120715	0	0.00632081	0.00499338	0.165763	0.00122589	0.386222	21	0.00310964	0.275992
rplB	rplB	RL2_SHISS	Cytoplasmic	50S ribosomal protein L2	29.86	0.0024458	0.961046	0.00131054	0.6228	0.00371042	0.152897	0.000269118	0.188686	23	0.00198977	0.170792
rplC	rplC	RL3_SHIF8	Cytoplasmic	50S ribosomal protein L3	22.243	0.000245735	0.0341569	0.00295096	0.0289911	0.00177835	0.512255	0	0.317279	18	0.000889175	0.414767
rplD	rplD	RL4_SHISS	Cytoplasmic	50S ribosomal protein L4	22.077	0.0807705	1.67342	0.00685532	1.15022	0.000633952	0.526207	9.95873e-05	0.624937	12	0.00036677	0.575572
rplE	rplE	RL5_SHISS	Cytoplasmic	50S ribosomal protein L5	20.301	0.000646725	0.702244	8.70932e-05	0.806803	0.00474467	0.764851	0.000486164	0.922017	24	0.00261542	0.843434
rplF	rplF	RL6_SHIF8	Cytoplasmic	50S ribosomal protein L6	18.904	0.00526371	1.11002	0.000462366	1.29447	0.00141481	0.414908	0	0.372135	15	0.000707403	0.393522
rplI	rplI	RL9_SHISS	Cytoplasmic	50S ribosomal protein L9	15.769	0.00168557	0.646651	0	0.561072	0.000635038	0.311059	0	0.349075	16	0.000317519	0.330067
rplJ	rplJ	RL10_SHISS	Cytoplasmic	50S ribosomal protein L10	17.711	0.0045477	0.197494	0.000957119	0.445145	0.00529111	0.366484	0.00220129	0.489998	14	0.0037462	0.428241
rplK	rplK	RL11_SHISS	Cytoplasmic	50S ribosomal protein L11	14.875	0.00672833	0.609655	0.00239968	0.788539	0.000539431	0.0886774	0	0.0776346	7	0.000269716	0.083156
rplL	rplL	RL7_SHIF8	Cytoplasmic	50S ribosomal protein L7/L12	12.295	0	0.000790814	0	0	0.001225	0.159136	0	0.0534794	9	0.000612502	0.106308
rplM	rplM	RL13_SHISS	Cytoplasmic	50S ribosomal protein L13	16.032	0.000816737	0.175642	0	0.148755	0.0517546	0.195676	0.00659587	0.302552	12	0.0291752	0.249114
rplN	rplN	RL14_SHISS	Cytoplasmic	50S ribosomal protein L14	13.541	0.072705	0.359602	0.00794337	0.537877	0.00217213	0.358331	0	0.264949	7	0.00108606	0.31164
rplO	rplO	RL15_SHISS	Cytoplasmic	50S ribosomal protein L15	14.966	0.00361275	0.779661	0	0.557678	0.0714168	0.251379	0.00785397	0.259616	10	0.0396354	0.255497
rplP	rplP	RL16_SHISS	Cytoplasmic	50S ribosomal protein L16	15.281	0.107473	0.494874	0.0101322	0.494421	0.0555778	0.178963	0.0194338	0.274373	4	0.0375058	0.226668
rplQ	rplQ	RL17_SHISS	Cytoplasmic	50S ribosomal protein L17	14.364	0.081913	0.34505	0.0245543	0.511753	0.0826043	0.248264	0.0164301	0.233188	8	0.0495172	0.240726
rplR	rplR	RL18_SHISS	Cytoplasmic	50S ribosomal protein L18	12.769	0.129518	0.509225	0.0220844	0.462704	0.0139318	0.14033	0.000351788	0.0863264	6	0.00714177	0.113328
rplS	rplS	RL19_SHISS	Cytoplasmic	50S ribosomal protein L19	13.133	0.0245727	0.323793	0.000531917	0.19269	0.0014262	0.428387	0.000891443	0.286973	9	0.00115882	0.35768
rplT	rplT	RL20_SHIF8	Cytoplasmic	50S ribosomal protein L20	13.527	0.00279857	0.150863	0.000174009	0.180104	0.0641774	0.0692878	0.0115469	0.10525	8	0.0378621	0.0872687
rplU	rplU	RL21_SHISS	Cytoplasmic	50S ribosomal protein L21	11.564	0.106852	0.150913	0.016481	0.221764	0.0465888	0.0307226	0.00343436	0.114539	6	0.0250116	0.0726306
rplV	rplV	RL22_SHISS	Cytoplasmic	50S ribosomal protein L22	12.241	0.0907353	0.0782746	0.00573401	0.282303	0.045864	0.519777	0.0188037	0.398009	12	0.0323338	0.458893
rplW	rplW	RL23_SHISS	Cytoplasmic	50S ribosomal protein L23	11.199	0.0843835	1.25104	0.0296583	0.926718	0.00686013	0.0372037	0.00653305	0.0238308	2	0.00669659	0.0305173
rplX	rplX	RL24_SHISS	Cytoplasmic	50S ribosomal protein L24	11.316	0.0137961	0.0978765	0.0112631	0.0606501	0	0.138444	0	0.254081	12	0	0.196262
rplY	rplY	RL25_SHISS	Cytoplasmic	50S ribosomal protein L25	13.528	0	0.360457	0	0.639956	0	0.0600276	0	0.0527656	9	0	0.0563966
rpmA	rpmA	RL27_SHISS	Cytoplasmic	50S ribosomal protein L27	9.1244	0	0.130734	0	0.11117	0	0.192138	0	0.107779	6	0	0.149958
rpmB	rpmB	RL28_SHISS	Cytoplasmic	50S ribosomal protein L28	9.0064	0	0.620411	0	0.336668	0.0559537	0.180784	0.0300121	0.161433	9	0.0429829	0.171108
rpmC	rpmC	RL29_SHISS	Cytoplasmic	50S ribosomal protein L29	7.2734	0.13992	0.591398	0.0643377	0.510871	7.95126e-05	0.00844849	0.00111168	0.00739828	3	0.000595597	0.00792338
rpmD	rpmD	RL30_SHISS	Cytoplasmic	50S ribosomal protein L30	6.5417	0.00180064	0.678524	0	0.406555	0.00147859	0.155746	0.00654113	0.129883	6	0.00400986	0.142814
rpmE	rpmE	RL31_SHISS	Cytoplasmic	50S ribosomal protein L31	7.871	0.00509048	0.701451	0.0193055	0.565891	0	0.0261124	0	0.0545417	2	0	0.040327
rpmF	rpmF	RL32_SHISS	Cytoplasmic	50S ribosomal protein L32	6.4463	0	0.0977435	0	0.197501	0	0.200172	0	0.232127	5	0	0.216149
rpmG	rpmG	RL33_SHISS	Cytoplasmic	50S ribosomal protein L33	6.3715	0	0.914879	0	1.02633	0	0.0522355	0	0.0618016	3	0	0.0570186
rpmH	rpmH	RL34_SHISS	Cytoplasmic	50S ribosomal protein L34	5.3803	0	0.241544	0	0.276459	0.00873524	0.00436415	0.00615717	0.0100998	1	0.00744621	0.00723199
rpmI	rpmI	E7JUH0_SHISO	Cytoplasmic	50S ribosomal protein L35	7.8896	0.0365655	0.0238982	0.022095	0.0535031	0.0282947	0.448115	0.00280132	0.318394	2	0.015548	0.383254
rpoA	rpoA	RPOA_SHISS	Cytoplasmic	DNA-directed RNA polymerase subunit alpha	36.511	0	0.0160107	0	0	0.000457692	0.280095	0	0.198601	25	0.000228846	0.239348
rpoB	rpoB	RPOB_SHISS	Cytoplasmic	DNA-directed RNA polymerase subunit beta	150.59	0	0	0	8.71824e-05	0.00390259	0.635586	5.60091e-05	0.771721	97	0.0019793	0.703653
rpoC	rpoC	RPOC_SHISS	Cytoplasmic	DNA-directed RNA polymerase subunit beta'	155.16	0.000282327	0.226024	0	0.155035	0.00732344	0.696673	0.000211712	0.805317	97	0.00376757	0.750995
rpoD	rpoD	E7JXF0_SHISO	Cytoplasmic	RNA polymerase sigma factor	70.206	0	0.0153665	0	0.0101325	0	0.0366165	0	0.0249586	20	0	0.0307876
rpoE	rpoE	E7JYL6_SHISO	Cytoplasmic	RNA polymerase sigma factor	21.695	0	0.00230195	0	0.00937803	0	0.00430935	0	0.00252277	7	0	0.00341606
rpoN	rpoN	E3Y4U8_SHIFL	Cytoplasmic	RNA polymerase sigma-54 factor	54.007	0	0.00724691	0	0.00482074	0	0.0132841	0	0.00913466	11	0	0.0112094
rpoS	rpoS	E7K027_SHISO	Cytoplasmic	RNA polymerase sigma factor	37.972	0	0.00585227	0	0.00331428	0	0.0029668	0	0.0124941	10	0	0.00773042
rpoZ	rpoZ	RPOZ_SHISS	Cytoplasmic	DNA-directed RNA polymerase subunit omega	10.236	0.000583661	0.124351	7.18096e-06	0.146061	0	0.0627528	0	0.013577	7	0	0.0381649
rppH	rppH	RPPH_SHISS	Cytoplasmic	RNA pyrophosphohydrolase	20.795	0	0.00192617	0	0.000779142	0	0.00135951	0	0.000568466	2	0	0.000963986
rpsA	rpsA	E7K405_SHISO	Cytoplasmic	30S Ribosomal protein S1	61.51	0	0.00271667	0	0.00871673	0.00119484	0.847544	0	0.807574	40	0.000597418	0.827559
rpsB	rpsB	RS2_SHIF8	Cytoplasmic	30S ribosomal protein S2	26.771	0	0.202733	0.00127557	0.0713013	0.0204658	0.505616	0.000919482	0.400022	24	0.0106926	0.452819
rpsC	rpsC	RS3_SHISS	Cytoplasmic	30S ribosomal protein S3	25.983	0.116724	1.47265	0.0510397	1.88535	0.0256529	0.743422	0.00527398	0.590728	18	0.0154635	0.667075
rpsD	rpsD	RS4_SHISS	Cytoplasmic	30S ribosomal protein S4	23.469	0.0222357	0.842982	0.00391894	0.647992	0.0214633	0.484594	0.00118955	0.624409	20	0.0113264	0.554502
rpsE	rpsE	RS5_SHISS	Cytoplasmic	30S ribosomal protein S5	17.603	0.020597	0.608353	0.000978604	0.758309	0.000608283	0.325809	0.000143973	0.390763	13	0.000376128	0.358286
rpsF	rpsF	RS6_SHISS	Cytoplasmic	30S ribosomal protein S6	15.187	0.000778256	0.545315	0.000157912	0.632701	0	0.00296062	0	0.00517086	8	0	0.00406574
rpsG	rpsG	RS7_SHISS	Cytoplasmic	30S ribosomal protein S7	20.034	0	0.00574357	0	0.00970426	0.00167174	0.654743	0.000279738	1.18964	19	0.00097574	0.922189
rpsH	rpsH	RS8_SHISS	Cytoplasmic	30S ribosomal protein S8	14.126	0.00187934	0.962886	0.00026959	1.69246	0	0.0830003	0	0.0716916	10	0	0.0773459
rpsI	rpsI	RS9_SHISS	Cytoplasmic	30S ribosomal protein S9	14.856	0	0.173114	0	0.144651	0.00848161	0.129453	0.0189958	0.158083	10	0.0137387	0.143768
rpsJ	rpsJ	RS10_SHISS	Cytoplasmic	30S ribosomal protein S10	11.735	0.000437488	0.405965	0	0.374204	0.00236077	0.658612	0.00241744	0.416304	10	0.00238911	0.537458
rpsK	rpsK	RS11_SHISS	Cytoplasmic	30S ribosomal protein S11	13.845	0.00453078	1.65355	0.00397735	1.01111	0.00107997	0.420872	0.00214696	0.393895	9	0.00161347	0.407384
rpsL	rpsL	RS12_SHISS	Cytoplasmic	30S ribosomal protein S12	13.737	0.0017568	0.895631	0.002994	0.810885	0.000118234	0.0187738	0	0.0176397	7	5.91169e-05	0.0182067
rpsM	rpsM	RS13_SHISS	Cytoplasmic	30S ribosomal protein S13	13.099	0.000193844	0.0402653	0	0.0365991	0.0352635	0.766274	0.0300077	0.656145	11	0.0326356	0.71121
rpsN	rpsN	RS14_SHISS	Cytoplasmic	30S ribosomal protein S14	11.58	0.0606304	1.72353	0.0442297	1.42769	0.000111761	0.0186184	0	0.105086	4	5.58804e-05	0.0618523
rpsO	rpsO	RS15_SHISS	Cytoplasmic	30S ribosomal protein S15	10.269	0.000217362	0.0473701	0	0.258648	0.00472522	0.116289	0.000135532	0.0841625	5	0.00243037	0.100226
rpsP	rpsP	RS16_SHISS	Cytoplasmic	30S ribosomal protein S16	11.446	0.0103633	0.333643	0.00025482	0.233594	0	0.551339	0	0.447764	8	0	0.499552
rpsQ	rpsQ	RS17_SHISS	Cytoplasmic	30S ribosomal protein S17	9.7043	0	1.41918	0	1.11498	0.0677928	0.237353	0.00241843	0.132942	3	0.0351056	0.185148
rpsR	rpsR	RS18_SHISS	Cytoplasmic	30S ribosomal protein S18	8.9863	0.157334	0.720615	0.00481161	0.390453	0.0796158	0.545345	0.0414391	0.426164	6	0.0605275	0.485754
rpsS	rpsS	RS19_SHISS	Cytoplasmic	30S ribosomal protein S19	10.43	0.199536	1.78798	0.0890328	1.35166	0	0.0718654	0.000689077	0.0261572	7	0.000344539	0.0490113
rpsT	rpsT	RS20_SHISS	Cytoplasmic	30S ribosomal protein S20	9.6594	0.0172174	0.556453	0.000663131	0.425884	0.0037212	0.0404023	0.0111152	0.0589079	9	0.00741821	0.0496551
rpsU	rpsU	RS21_SHISS	Cytoplasmic	30S ribosomal protein S21	8.4999	0.00867634	0.123233	0.0222171	0.173818	0.0440525	0.424855	0.0224699	0.562257	7	0.0332612	0.493556
rraA	rraA	RRAA_SHISS	Cytoplasmic	Regulator of ribonuclease activity A	17.39	0	0.139486	0	0.0680843	0	0.0404484	0	0.0455618	5	0	0.0430051
rsd	rsd	RSD_SHISS	Cytoplasmic	Regulator of sigma D	18.243	0	0.0116021	0	0.0227021	0	0.00122602	0	0.00299934	4	0	0.00211268
rsgA	rsgA	E7K1A7_SHISO	Cytoplasmic	Putative ribosome biogenesis GTPase RsgA	39.179	0	0.00428553	0	0	0	0.0046479	0	0.00124677	8	0	0.00294733
rsmA	rsmA	RSMA_SHISS	Cytoplasmic	Ribosomal RNA small subunit methyltransferase A	30.42	0	0.0173224	0	0.00976372	0	0.0178853	0	0.0104208	10	0	0.0141531
rsmB	rsmB	RSMB_SHISS	Cytoplasmic	Ribosomal RNA small subunit methyltransferase B	48.447	0	0.00556748	0	0.00326742	0	0.0091549	0	0.00555393	10	0	0.00735442
rsmC	rsmC	E3YAQ6_SHIFL	Cytoplasmic	Ribosomal RNA small subunit methyltransferase C	37.503	0	0.0318528	0	0.0116567	0	0.0405454	0	0.015338	15	0	0.0279417
rsmF	rsmF	RSMF_SHISS	Cytoplasmic	Ribosomal RNA small subunit methyltransferase F	53.179	0	0.000105012	0	0.00050344	0	0.000189544	0	0.000939325	4	0	0.000564434
rsmG	rsmG	RSMG_SHISS	Cytoplasmic	Ribosomal RNA small subunit methyltransferase G	23.431	0	0.00442621	0	0.00410783	0	0.00352007	0	0.003377	7	0	0.00344854
rsmH	rsmH	RSMH_SHISS	Cytoplasmic	Ribosomal RNA small subunit methyltransferase H	34.858	0	0.0248071	0	0.0189019	0	0.0293499	0	0.0231173	13	0	0.0262336
rsmI	rsmI	E3Y4M8_SHIFL	Cytoplasmic	Ribosomal RNA small subunit methyltransferase I	31.378	0	0.0273965	0	0.016242	0	0.0291776	0	0.017881	15	0	0.0235293
rsuA	rsuA	Q0T2T8_SHIF8	Cytoplasmic	Pseudouridine synthase	29.698	0	0.0123026	0	0.00645725	0	0.00558516	0	0.00504522	9	0	0.00531519
rtcA	rtcA	RTCA_SHISS	Cytoplasmic	RNA 3'-terminal phosphate cyclase	35.982	0	0.000157347	0	0	0	0.000192165	0	0	2	0	9.60823e-05
rumA	rumA	RUMA_SHISS	Cytoplasmic	23S rRNA (uracil-5-)-methyltransferase RumA	48.012	0	0.000190573	0	0.000160081	0	0.000310556	0	0.000269661	2	0	0.000290108
ruvA	ruvA	E7K5M0_SHISO	Cytoplasmic	Holliday junction DNA helicase RuvA	22.141	0	0	0	9.2561e-05	0.000154029	0.00831132	0	4.90639e-05	4	7.70145e-05	0.00418019
ruvB	ruvB	RUVB_SHIF8	Cytoplasmic	Holliday junction ATP-dependent DNA helicase ruvB	37.188	0	0.0482051	0	0.0845196	0.00204176	0.00946616	0	0.0024527	11	0.00102088	0.00595943
ruvC	ruvC	RUVC_SHISS	Cytoplasmic	Crossover junction endodeoxyribonuclease ruvC	18.759	0	0.000117739	0	0.00114435	0	0.000652849	0	0.00161894	4	0	0.00113589
sbcD	sbcD	E3Y9K3_SHIFL	Cytoplasmic	Nuclease sbcCD subunit D	44.72	0.000385717	0.134037	0	0.079524	0	0.00411844	0	0.000896012	9	0	0.00250723
sdaA	sdaA	Q3Z2F5_SHISS	Cytoplasmic	L-serine deaminase	48.906	0	0.0125615	0	0.00567453	0	0.00187202	0	0	7	0	0.000936009
secB	secB	SECB_SHIF8	Cytoplasmic	Protein-export protein secB	17.277	0	0.000629554	0	0.00161388	0	0.0938145	0	0.115836	6	0	0.104825
selA	selA	SELA_SHIF8	Cytoplasmic	L-seryl-tRNA(Sec) selenium transferase	50.688	0	0.0405455	0	0.0124322	0	0.0107793	0	0.00555022	16	0	0.00816477
selB	selB	E3Y7L3_SHIFL	Cytoplasmic	Selenocysteine-specific translation elongation factor	68.862	0	0.0132693	5.47845e-05	0.000694669	0	0.0310138	0.000195397	0.00167836	23	9.76984e-05	0.0163461
selD	selD	SELD_SHIF8	Cytoplasmic	Selenide, water dikinase	36.717	0	0.0126403	0	0.00912336	0	0.0157527	0	0.011753	13	0	0.0137529
serB	serB	E7K2Y1_SHISO	Cytoplasmic	Phosphoserine phosphatase SerB	35.042	0	0	0	0.0132828	0	0.018266	0	0.00419219	10	0	0.0112291
serC	serC	SERC_SHISS	Cytoplasmic	Phosphoserine aminotransferase	39.84	0	0.0136138	5.18397e-05	0.0347777	0	0.257812	0	0.177421	27	0	0.217616
serS	serS	SYS_SHISS	Cytoplasmic	Seryl-tRNA synthetase	48.413	0	0.084819	0	0.0418945	0	0.139374	0	0.0711619	27	0	0.105268
SF2457T_0023	SF2457T_0023	E3XWD7_SHIFL	Cytoplasmic	DNA-binding protein stpA	15.119	0	0.907916	0	1.12342	0	0.00821604	0	0	3	0	0.00410802
SF2457T_0042	SF2457T_0042	E3XWF6_SHIFL	Cytoplasmic	Putative uncharacterized protein	22.667	0	0	0	0.000859203	0	0.000163699	0	0	1	0	8.18494e-05
SF2457T_0115	SF2457T_0115	E3XWM9_SHIFL	Cytoplasmic	Replication protein repA	33.333	0	0.000811109	0	0.000730572	0	0.00134224	0	0	2	0	0.00067112
SF2457T_0129	SF2457T_0129	E3XWP3_SHIFL	Cytoplasmic	RepFIB replication protein A	33.189	0	0.0039201	0	0.00292279	0	0.00108843	0	0	3	0	0.000544216
SF2457T_0143	SF2457T_0143	E3XWQ7_SHIFL	Cytoplasmic	ParA	47.024	0	0.010861	0	0.00539087	0	0.00170637	0	0	5	0	0.000853186
SF2457T_0144	SF2457T_0144	E3XWQ8_SHIFL	Cytoplasmic	ParB family protein	38.629	0	0.00106912	0	0	0.0008683	0.0105786	0	0	8	0.00043415	0.00528928
SF2457T_0147	SF2457T_0147	E3XWR1_SHIFL	Cytoplasmic	StbA family protein	37.952	0	0.0453972	0.000388744	0	0	0.0584779	0.00076415	0	10	0.000382075	0.029239
SF2457T_0175	SF2457T_0175	E3XWT9_SHIFL	Cytoplasmic	Putative uncharacterized protein	32.098	0	0	1.24662e-05	0.00028258	0	0.00183458	0	0	6	0	0.000917289
SF2457T_0179	SF2457T_0179	E3XWU3_SHIFL	Cytoplasmic	Initiator Replication family protein	29.377	0	0.00600834	0	0.0180817	0	0.000314497	0	0	3	0	0.000157249
SF2457T_0232	SF2457T_0232	E3XWZ6_SHIFL	Cytoplasmic	Bacterial regulatory helix-turn-helix , lysR family protein	29.981	0	0	0	4.26226e-05	0	0.00251642	0	0.0104048	10	0	0.00646062
SF2457T_0320	SF2457T_0320	E3XXJ6_SHIFL	Cytoplasmic	Ribonucleoside-diphosphate reductase	85.747	0	0.00804315	0	0.00400001	0	0.0504334	0	0.112738	30	0	0.0815856
SF2457T_0386	SF2457T_0386	E3XXA5_SHIFL	Cytoplasmic	Glutathione S-transferase family protein	24.297	0	0.0541098	0	0.160776	0	0.00313977	0	0.00992948	6	0	0.00653462
SF2457T_0396	SF2457T_0396	E3XXB5_SHIFL	Cytoplasmic	3-octaprenyl-4-hydroxybenzoate carboxy-lyase	20.687	0.000257531	0.0834801	0	0.0274821	0	0.00562978	0	0.00769316	10	0	0.00666147
SF2457T_0514	SF2457T_0514	E3XXS0_SHIFL	Cytoplasmic	Dyp-type peroxidase family protein	33.1	0	0.00333813	0	0.00180036	0	0.0167922	0	0.0221711	20	0	0.0194816
SF2457T_0607	SF2457T_0607	E3XY13_SHIFL	Cytoplasmic	ArsC protein	16.59	0	0	0	0.0142812	0	0.0150854	0	0	8	0	0.00754268
SF2457T_0648	SF2457T_0648	E3XY54_SHIFL	Cytoplasmic	Inositol-1-monophosphatase	29.135	7.23317e-05	0.0237768	0	0.0491247	0	0.0303917	0	0.0324576	20	0	0.0314246
SF2457T_0833	SF2457T_0833	E3XYN6_SHIFL	Cytoplasmic	Aspartate aminotransferase	43.617	0	0.026687	0	0.0153763	0	0.350328	0	0.227506	30	0	0.288917
SF2457T_1063	SF2457T_1063	E3XZB9_SHIFL	Cytoplasmic	Phage capsid family protein	30.753	0	0.0888526	0	0.209314	0	0.00099377	0.0172297	0.000527874	2	0.00861485	0.000760822
SF2457T_1120	SF2457T_1120	E3XZH6_SHIFL	Cytoplasmic	Ribonuclease E	118.44	0	0.0321443	0.000131964	0.0167697	0.000133283	0.128758	0	0.168857	51	6.66417e-05	0.148808
SF2457T_1201	SF2457T_1201	E3XZQ7_SHIFL	Cytoplasmic	ATPase family associated with various cellular activities (AAA) family protein	49.66	0.00401848	0.50614	0	0.55259	0	0.00662985	0.000163179	0.00385618	12	8.15895e-05	0.00524301
SF2457T_1217	SF2457T_1217	E3XZS2_SHIFL	Cytoplasmic	Uncharacterized protein ybjD	63.556	2.68234e-05	0.000345341	0	0.000184371	7.5695e-05	0.00074496	0	0.000411129	9	3.78475e-05	0.000578044
SF2457T_1227	SF2457T_1227	E3XZT2_SHIFL	Cytoplasmic	Low specificity L-threonine aldolase	36.483	0.000586383	0.0286825	0	0.00752817	0	0.0502067	0	0.0159135	17	0	0.0330601
SF2457T_1249	SF2457T_1249	E3XZV4_SHIFL	Cytoplasmic	Oxygen-insensitive NADPH nitroreductase	26.823	0	0.0062386	0	0.0063464	0	0.0213265	0	0.02286	10	0	0.0220933
SF2457T_1278	SF2457T_1278	E3XZY3_SHIFL	Cytoplasmic	Molybdopterin biosynthesis protein moeA	44.182	0	0.0174148	0	0.00600505	0	0.0673757	0	0.0119429	13	0	0.0396593
SF2457T_1307	SF2457T_1307	E3Y012_SHIFL	Cytoplasmic	Malate/L-lactate dehydrogenase family protein	38.916	0	0.000358071	0	0	0	0.193645	0	0.065243	15	0	0.129444
SF2457T_1308	SF2457T_1308	E3Y013_SHIFL	Cytoplasmic	Glycosyl transferase family, helical bundle domain protein	34.983	0	0.00387764	0	0.00590806	0	0.0144195	0	0.00660375	14	0	0.0105117
SF2457T_1312	SF2457T_1312	E3Y017_SHIFL	Cytoplasmic	Bacterial regulatory s, tetR family protein	25.016	0	0.000766216	0	0	0	0.000491374	0	0	2	0	0.000245687
SF2457T_1335	SF2457T_1335	E3Y040_SHIFL	Cytoplasmic	UPF0098 protein ybcL	17.071	0	0.0154777	0	0.0235597	0	0.00896797	0	0.014111	6	0	0.0115395
SF2457T_1386	SF2457T_1386	E3Y087_SHIFL	Cytoplasmic	YecM family protein	21.237	0	0.00377206	0	0.00702114	0	0.00271894	0	0.00523153	6	0	0.00397524
SF2457T_1626	SF2457T_1626	E3Y0S4_SHIFL	Cytoplasmic	Transcriptional regulatory protein baeR	27.616	0.000194912	0.013301	0	0.0065365	0.000239	0.0124673	0	0.00633337	11	0.0001195	0.00940034
SF2457T_1679	SF2457T_1679	E3Y147_SHIFL	Cytoplasmic	Rhamnosyltransferase family protein	33.85	0	0	0	0.00333821	0	0.000537932	0	0	2	0	0.000268966
SF2457T_1698	SF2457T_1698	E3Y0V0_SHIFL	Cytoplasmic	NAD dependent epimerase/dehydratase family protein	29.679	0.00675926	0.00311593	0	0.00681775	0	0.00438648	0	0.016303	10	0	0.0103447
SF2457T_1803	SF2457T_1803	E3Y1E0_SHIFL	Cytoplasmic	Transcriptional regulator modE	28.281	0	0.00726106	0	0.0052947	0	0.00696984	0	0.00525369	8	0	0.00611177
SF2457T_1810	SF2457T_1810	E3Y1E7_SHIFL	Cytoplasmic	Phospho-2-dehydro-3-deoxyheptonate aldolase	38.023	0	0.00246574	0	0.00135922	0	0.0866675	0	0.0793749	18	0	0.0830212
SF2457T_1924	SF2457T_1924	E3Y1P9_SHIFL	Cytoplasmic	Putative uncharacterized protein	18.878	0	0.00132812	9.38536e-05	0.00311028	0	0.000850983	9.17671e-05	0.00206008	6	4.58835e-05	0.00145553
SF2457T_1995	SF2457T_1995	E3Y1W4_SHIFL	Cytoplasmic	Major head protein	38.103	0	0.0128949	0	0.0342235	0	0.000463081	0	0	4	0	0.00023154
SF2457T_2032	SF2457T_2032	E3Y201_SHIFL	Cytoplasmic	Muramoyltetrapeptide carboxypeptidase	33.484	0	4.23477e-05	0	0.00187115	0	0.0458544	0	0.0116418	11	0	0.0287481
SF2457T_2116	SF2457T_2116	E3Y281_SHIFL	Cytoplasmic	Anthranilate synthase component II	56.867	0	0	0	0.000273184	0	0.0535375	0	0.0194188	14	0	0.0364781
SF2457T_2126	SF2457T_2126	E3Y291_SHIFL	Cytoplasmic	HTH-type transcriptional regulator cysB	36.16	0	0.00104308	0	0.000686461	0	0.0241147	0	0.0158774	16	0	0.0199961
SF2457T_2186	SF2457T_2186	E3Y2E9_SHIFL	Cytoplasmic	Putative uncharacterized protein	52.811	0	0.00143512	1.91997e-05	0.00148666	0	0.00340963	0	0.00113491	8	0	0.00227227
SF2457T_2338	SF2457T_2338	E3Y2U7_SHIFL	Cytoplasmic	Uncharacterized HTH-type transcriptional regulator ydjF	28.203	0	0.00192529	0	0	0	0.00184298	0	0	7	0	0.000921488
SF2457T_2420	SF2457T_2420	E3Y326_SHIFL	Cytoplasmic	Phospho-2-dehydro-3-deoxyheptonate aldolase	38.823	0	0.0132246	0	0.0128558	0	0.015463	0	0.00137746	11	0	0.00842023
SF2457T_2458	SF2457T_2458	E3Y362_SHIFL	Cytoplasmic	Serine 3-dehydrogenase	27.205	0.00022472	0.141414	0	0.0795376	0.000271449	0.130578	0	0.0759188	8	0.000135724	0.103248
SF2457T_2497	SF2457T_2497	E3Y3A1_SHIFL	Cytoplasmic	Starvation-sensing protein rspA	45.966	0	0.0132319	0	0	0	0.0206437	0	0	13	0	0.0103219
SF2457T_2543	SF2457T_2543	E3Y3E7_SHIFL	Cytoplasmic	Fumarate hydratase class I, anaerobic	60.313	0	0.218321	0	0.354982	0	0.0176354	0	0.125118	28	0	0.0713769
SF2457T_2586	SF2457T_2586	E3Y3J0_SHIFL	Cytoplasmic	Oxidoreductase ydhF	33.675	0	0	0	0.000863939	0	0.01752	0	0.0609841	10	0	0.0392521
SF2457T_2684	SF2457T_2684	E3Y3T3_SHIFL	Cytoplasmic	Bacterial regulatory s, gntR family protein	25.104	0	0.0107767	0	0	0	0.00178207	0	0	2	0	0.000891033
SF2457T_2749	SF2457T_2749	E3Y3Z9_SHIFL	Cytoplasmic	Hydrogen peroxide-inducible gene activator	34.239	0	0.00941826	0	0.00401311	0	0.0227782	0	0.0206613	15	0	0.0217197
SF2457T_2898	SF2457T_2898	E3Y4D1_SHIFL	Cytoplasmic	Quinone oxidoreductase	35.167	0	0.0198208	0	0.0608718	0	0.0117141	0	0.0359245	15	0	0.0238193
SF2457T_2932	SF2457T_2932	E3Y4G5_SHIFL	Cytoplasmic	Transposase IS66 family protein	60.637	7.15398e-05	0.00092606	0.000438262	0.000122285	0.000192611	0.00190592	0.00137642	0.00026016	9	0.000784516	0.00108304
SF2457T_2969	SF2457T_2969	E3Y4P8_SHIFL	Cytoplasmic	Protein yhdH	34.707	0	0.0019314	0	0.000504724	0	0.027988	0	0.0952673	17	0	0.0616277
SF2457T_2990	SF2457T_2990	E3Y4R9_SHIFL	Cytoplasmic	AFG1-like ATPase family protein	43.181	2.19499e-05	0.00339118	7.44784e-05	0.28064	0	0.0210229	0	0.00814043	13	0	0.0145817
SF2457T_2994	SF2457T_2994	E3Y4S3_SHIFL	Cytoplasmic	Stringent starvation protein A	24.305	0.00016633	0.128014	0	0.0397886	0.000179499	0.105604	0	0.0339299	15	8.97494e-05	0.0697671
SF2457T_3005	SF2457T_3005	E3Y4T4_SHIFL	Cytoplasmic	Integrase core domain protein	41.121	0	0	0	0.000123467	0	0	0	0.000984542	1	0	0.000492271
SF2457T_3007	SF2457T_3007	E3Y4T6_SHIFL	Cytoplasmic	Glutamate synthase, small chain	52.042	0	0.00959376	0	0.00293514	0	0.0737185	0	0.0503237	20	0	0.0620211
SF2457T_3070	SF2457T_3070	E3Y4L8_SHIFL	Cytoplasmic	Acetyltransferase, GNAT family	18.519	0	1.85127e-05	0	0.000152596	0	0.0259875	0	0.0481793	5	0	0.0370834
SF2457T_3097	SF2457T_3097	E3Y580_SHIFL	Cytoplasmic	AgaF	15.469	0	0.0491845	0	0.0900241	0	0.00254002	0	0	1	0	0.00127001
SF2457T_3102	SF2457T_3102	E3Y585_SHIFL	Cytoplasmic	Putative aga operon transcriptional repressor	28.907	0	0	0	0.00397356	0	0.00324074	0	0	5	0	0.00162037
SF2457T_3123	SF2457T_3123	E3Y4X7_SHIFL	Cytoplasmic	Bacterial regulatory helix-turn-helix , lysR family protein	33.213	0	0.0301855	0	0.0188631	0	0.0121484	0	0	11	0	0.00607422
SF2457T_3125	SF2457T_3125	E3Y4X9_SHIFL	Cytoplasmic	Uncharacterized protein yqjG	37.408	6.6281e-05	0.00118917	0	0.00154675	0.000110091	0.00150986	0	0.00203008	10	5.50453e-05	0.00176997
SF2457T_3143	SF2457T_3143	E3Y4Z7_SHIFL	Cytoplasmic	Putative oxidoreductase ygjR	36.705	0	0	0	0.00030019	0	0.00532452	0	0.00485997	6	0	0.00509224
SF2457T_3164	SF2457T_3164	E3Y518_SHIFL	Cytoplasmic	Transcriptional regulator PadR-like family protein	23.401	0	0.0026347	0	0.00279028	0	0.00209263	0	0.00229092	4	0	0.00219178
SF2457T_3253	SF2457T_3253	E3Y5D0_SHIFL	Cytoplasmic	CDP-diacylglycerol--serine O-phosphatidyltransferase	52.82	0	0.000160422	0	0.10681	0.000155012	0.0261527	0	0.021792	18	7.75062e-05	0.0239723
SF2457T_3274	SF2457T_3274	E3Y5E3_SHIFL	Cytoplasmic	T-protein	42.013	0	0.0108045	0	0.0419726	0	0.0154069	0	0.0618697	19	0	0.0386383
SF2457T_3275	SF2457T_3275	E3Y5E4_SHIFL	Cytoplasmic	Phospho-2-dehydro-3-deoxyheptonate aldolase	38.774	0	0.0181094	0	0.145074	0	0.0238327	0	0.19736	17	0	0.110596
SF2457T_3490	SF2457T_3490	E3Y5T4_SHIFL	Cytoplasmic	Phosphoenolpyruvate-protein phosphotransferase ptsP	83.674	0.00106824	0.0516415	0	0.0259126	0	0.0213071	0.000185394	0.00861725	24	9.26971e-05	0.0149622
SF2457T_3511	SF2457T_3511	E3Y5V5_SHIFL	Cytoplasmic	Putative uncharacterized protein	35.481	0	0.0127114	0	0.0395013	0	0.000861065	0	0	3	0	0.000430533
SF2457T_3518	SF2457T_3518	E3Y6L5_SHIFL	Cytoplasmic	FAD binding domain in molybdopterin dehydrogenase family protein	31.617	0	0.00132968	0	0.00166054	0	0.000104933	0	0	1	0	5.24666e-05
SF2457T_3545	SF2457T_3545	E3Y6P2_SHIFL	Cytoplasmic	Protein visC	44.164	0	0.000692535	0	0.000427183	0	0.0101336	0	0.00339247	6	0	0.00676304
SF2457T_3599	SF2457T_3599	E3Y5Z9_SHIFL	Cytoplasmic	Pyridoxal phosphate enzyme, YggS family	25.817	0	0.0140871	0	0.00239232	0	0.040576	0	0.0153992	10	0	0.0279876
SF2457T_3614	SF2457T_3614	E3Y614_SHIFL	Cytoplasmic	Putative uncharacterized protein	12.839	0	0.0353997	0	0.0173907	0	0.00966433	0	0	3	0	0.00483216
SF2457T_3624	SF2457T_3624	E3Y623_SHIFL	Cytoplasmic	Integrase	47.858	0	0.0307334	0	0.0317522	0	0.00154426	0	0	6	0	0.000772129
SF2457T_3656	SF2457T_3656	E3Y654_SHIFL	Cytoplasmic	Putative uncharacterized protein	40.387	0	0	0	0.0154362	0	0.000223264	0	0	2	0	0.000111632
SF2457T_3707	SF2457T_3707	E3Y6A5_SHIFL	Cytoplasmic	Glutathione S-transferase family protein	32.421	0	0.0949327	0	0	0	0.00611234	0	0.0286104	10	0	0.0173614
SF2457T_3728	SF2457T_3728	E3Y6C6_SHIFL	Cytoplasmic	Alcohol dehydrogenase 3	42.141	0	0.000729135	0	0.000180577	0.000175789	0.0822122	0	0.00561912	17	8.78943e-05	0.0439157
SF2457T_3729	SF2457T_3729	E3Y6C7_SHIFL	Cytoplasmic	2,5-diketo-D-gluconic acid reductase A	31.108	0.000554583	0.00415087	0	0.0038937	0.000766012	0.00438267	0	0.00424974	12	0.000383006	0.00431621
SF2457T_3750	SF2457T_3750	E3Y6Q7_SHIFL	Cytoplasmic	Glutathionylspermidine synthase family protein	45.04	0	0.012856	0	0.00881807	0	0.0109972	0	0.0126922	11	0	0.0118447
SF2457T_3769	SF2457T_3769	E3Y6S6_SHIFL	Cytoplasmic	CYTH domain protein	48.669	0	0.0543504	0	0.0292292	0	0.0245954	0.000460541	0.0045226	16	0.00023027	0.014559
SF2457T_3804	SF2457T_3804	E3Y6V7_SHIFL	Cytoplasmic	UDP-N-acetylglucosamine 2-epimerase	42.129	0	0.00215361	0	0.000445706	0	0.00307947	0	0.000658806	10	0	0.00186914
SF2457T_3937	SF2457T_3937	E3Y749_SHIFL	Cytoplasmic	NADPH-dependent FMN reductase family protein	20.375	1.7888e-05	0.0226401	4.60065e-05	0.0401059	8.53736e-05	0.034879	0	0.0628372	8	4.26868e-05	0.0488581
SF2457T_4011	SF2457T_4011	E3Y7F3_SHIFL	Cytoplasmic	Putative uncharacterized protein	33.159	0	0.025585	0	0.0244764	0	0.0398409	0	0.0202324	18	0	0.0300366
SF2457T_4026	SF2457T_4026	E3Y7G8_SHIFL	Cytoplasmic	Lipopolysaccharide core biosynthesis protein rfaG	42.486	0	0.00266745	0	0	0.00111894	0.000128808	0.000803801	0.00118704	4	0.000961368	0.000657922
SF2457T_4030	SF2457T_4030	E3Y7H2_SHIFL	Cytoplasmic	Lipopolysaccharide 1,2-glucosyltransferase	40.057	0	0.0020373	0	0.00106199	0	0.00362662	0	0	4	0	0.00181331
SF2457T_4031	SF2457T_4031	E3Y7H3_SHIFL	Cytoplasmic	Lipopolysaccharide 1,2-N-acetylglucosaminetransferase	43.59	0	0	0	0.00658119	0	0.00103072	0	3.52303e-05	3	0	0.000532975
SF2457T_4247	SF2457T_4247	E3Y837_SHIFL	Cytoplasmic	High-affinity branched-chain amino acid transport ATP-binding proteinlivG	28.427	0	0	0	0.00071717	0	0.016443	0	0.00865719	14	0	0.0125501
SF2457T_4308	SF2457T_4308	E3Y898_SHIFL	Cytoplasmic	ADP compounds hydrolase nudE	21.18	0.000192667	0.180142	0	0.168112	0	0.0185336	0	0.00971114	11	0	0.0141224
SF2457T_4455	SF2457T_4455	E3Y8P5_SHIFL	Cytoplasmic	Bacterial regulatory s, gntR family protein	26.938	0	0.000216821	0	0.000488501	0	0.000700559	0	0	2	0	0.000350279
SF2457T_4502	SF2457T_4502	E3Y8T5_SHIFL	Cytoplasmic	Cof-like hydrolase family protein	29.721	0	0.00187935	0	0.000949038	0	0.010498	0	0.00316341	7	0	0.00683072
SF2457T_4552	SF2457T_4552	E3Y8Y5_SHIFL	Cytoplasmic	Universal stress protein G	15.906	0	0.0284645	0	0.023303	0	0.0153671	0	0.0130047	7	0	0.0141859
SF2457T_4651	SF2457T_4651	E3Y983_SHIFL	Cytoplasmic	HTH-type transcriptional repressor allR	29.338	0	0.00312385	0	0.00120769	0	0.0253648	0	0	10	0	0.0126824
SF2457T_4677	SF2457T_4677	E3Y9A9_SHIFL	Cytoplasmic	PfkB family carbohydrate kinase family protein	48.505	0	0.0231339	0	0.0078359	0	0.00289125	0	0.0031162	6	0	0.00300372
SF2457T_4743	SF2457T_4743	E3Y9H5_SHIFL	Cytoplasmic	Protein thiJ	20.865	0	5.47523e-05	0	0.000367578	0	0.00966613	0	0.00519939	7	0	0.00743276
SF2457T_4835	SF2457T_4835	E3Y9R6_SHIFL	Cytoplasmic	Carbon-nitrogen hydrolase family protein	28.979	0	0.150687	0	0.136075	0	0.0150611	0	0.00135115	9	0	0.0082061
SF2457T_5125	SF2457T_5125	E3YA80_SHIFL	Cytoplasmic	Transcriptional activator protein nhaR	34.066	0	0.000270453	0	0.00328783	0	0.000312709	0	0.00392969	6	0	0.0021212
SF2457T_5145	SF2457T_5145	E3YAM0_SHIFL	Cytoplasmic	Bifunctional aspartokinase/homoserine dehydrogenase 1	89.06	0	0	0	0.00333619	0.000771673	1.17334	0	0.35219	52	0.000385837	0.762763
SF2457T_5186	SF2457T_5186	E3YAQ8_SHIFL	Cytoplasmic	Ferric iron reductase protein fhuF	30.053	0	0.0230442	0	0.0273788	0	0.000650359	0	0.00121097	3	0	0.000930662
SF2457T_5318	SF2457T_5318	E3YB35_SHIFL	Cytoplasmic	Bacterial regulatory s, tetR family protein	24.724	0	0.00313942	0	0.0012558	0	0.00110703	0	0	1	0	0.000553514
SF2457T_5348	SF2457T_5348	E3YB65_SHIFL	Cytoplasmic	Modulator of DNA gyrase family protein	48.368	0	0.0249781	0	0.0352337	0	0.0266897	0	0.0301916	24	0	0.0284406
SF2457T_5363	SF2457T_5363	E3YB80_SHIFL	Cytoplasmic	Short chain dehydrogenase family protein	24.647	0	0	0	0.037035	0	0.000301889	0	0.000871204	3	0	0.000586546
sfhB	sfhB	Q3YYS5_SHISS	Cytoplasmic	Pseudouridine synthase	37.107	0	0.0055409	0	0.00484199	0	0.00761597	0	0.0289854	9	0	0.0183007
sfsA	sfsA	SFSA_SHISS	Cytoplasmic	Sugar fermentation stimulation protein A	26.305	0	0.00165248	0.00018896	0.000589924	0	0.00147537	0.000257447	0.000544456	7	0.000128724	0.00100991
SFV_0856	SFV_0856	Q0T8L7_SHIF8	Cytoplasmic	Putative nucleotide di-P-sugar epimerase or dehydratase	39.609	0	0.00149795	0	0.00379797	0	0.00567196	0	0.00107828	8	0	0.00337512
SFV_1147	SFV_1147	Q0T5Q9_SHIF8	Cytoplasmic	Putative integrase of prophage	47.517	0	0.002614	0	0.0458346	0	0.00356105	0	0	4	0	0.00178053
SFV_1668	SFV_1668	Q0T4C5_SHIF8	Cytoplasmic	Putative uncharacterized protein	22.245	0	0.00106332	0	0	0	0.000250647	0	0	3	0	0.000125324
SFV_2761	SFV_2761	Q0T1G8_SHIF8	Cytoplasmic	Putative regulatory protein	21.089	0	0.00885342	0	0.0192173	0	0.00306753	0	0	3	0	0.00153377
SFV_4365	SFV_4365	Q0SX76_SHIF8	Cytoplasmic	Putative uncharacterized protein	62.604	0	0.0221775	0	0	0	0.0022594	0	0	6	0	0.0011297
SFV_4366	SFV_4366	Q0SX75_SHIF8	Cytoplasmic	Putative restriction modification enzyme M subunit	56.192	0	0.0212434	0	0.0102837	0	0.00164495	0	0	2	0	0.000822477
SGF_00040	SGF_00040	E7T6D8_SHIFL	Cytoplasmic	Transcriptional regulator, IclR family	31.093	0	0.0146002	0	0	0	0.0154082	0	0	13	0	0.00770408
SGF_02081	SGF_02081	E7TBZ8_SHIFL	Cytoplasmic	Phage major capsid protein	39.21	0	0.00175619	0	0.00183109	0	0	0	0.00178154	1	0	0.00089077
SGF_02087	SGF_02087	E7TC04_SHIFL	Cytoplasmic	Putative uncharacterized protein	62.621	0	6.1826e-05	0	0.000149944	0	0.00305025	6.22722e-05	0.00326634	2	3.11361e-05	0.00315829
SGF_03306	SGF_03306	E7TFB3_SHIFL	Cytoplasmic	Prophage P4 integrase	48.216	0.000554624	0.109969	3.90549e-05	0.0676963	0	0.000442655	0	0.00016339	1	0	0.000303022
SGF_03727	SGF_03727	E7TGG7_SHIFL	Cytoplasmic	Primosomal replication protein N prime prime	20.389	0	0.008684	0	0.00346064	0	0	0	0.00443742	3	0	0.00221871
SGF_04207	SGF_04207	E7THS6_SHIFL	Cytoplasmic	Acetolactate synthase small subunit	19.176	0	0.0144794	0	0.11474	0	0.0314661	0	0.0214036	10	0	0.0264348
SGF_04498	SGF_04498	E7TIK1_SHIFL	Cytoplasmic	Adenosylmethionine-8-amino-7-oxononanoate aminotransferase	45.107	0	0.0271081	0	0.0268624	0	0.00373718	0	0.00805836	10	0	0.00589777
SGF_04550	SGF_04550	E7TIQ2_SHIFL	Cytoplasmic	ABC transporter, ATP-binding protein	59.875	0	0.00181767	0	0.000969267	0	0.0325475	0	0.0126165	19	0	0.022582
SGF_05007	SGF_05007	E7TJY9_SHIFL	Cytoplasmic	Pyruvate formate-lyase	85.922	0	0.00389576	0	0.000644213	0	0.0084753	0.00058453	0.00798635	3	0.000292265	0.00823082
sgrR	sgrR	SGRR_SHISS	Cytoplasmic	HTH-type transcriptional regulator sgrR	64.086	0	0	0	0.00278348	0	0.0138114	0	0.012813	6	0	0.0133122
slyA	slyA	Q3Z1Z8_SHISS	Cytoplasmic	Transcriptional regulator slyA	16.594	0	0.00454113	0	0.0148326	0	0.00255766	0	0.0086357	3	0	0.00559668
smtA	smtA	Q3Z3K0_SHISS	Cytoplasmic	S-adenosylmethionine-dependent methyltransferase	29.84	0	0.0013425	0	0.000286132	0	0.00135969	0	0.000299567	3	0	0.00082963
solA	solA	E7T8L2_SHIFL	Cytoplasmic	N-methyl-L-tryptophan oxidase	40.914	0	0	0	0.000955911	0	0.036091	0	0.0541184	18	0	0.0451047
speB	speB	SPEB_SHIF8	Cytoplasmic	Agmatinase	33.557	0	0.0143441	0	0.00537312	0	0.074197	0	0.0786207	10	0	0.0764089
speC	speC	Q0T0S2_SHIF8	Cytoplasmic	Ornithine decarboxylase isozyme	81.668	0	0.00499271	0	0.00432423	0	0.0109039	0	0.000659732	11	0	0.00578179
speD	speD	SPED_SHISS	Cytoplasmic	S-adenosylmethionine decarboxylase proenzyme	30.384	0	0.0157226	0	0.011011	0	0.0162143	0	0.0117381	10	0	0.0139762
speE	speE	E7K3D6_SHISO	Cytoplasmic	Spermidine synthase	34.581	0	0.0481631	0	0.0941657	0	0.0565302	0	0.114251	9	0	0.0853904
sprT	sprT	SPRT_SHISS	Cytoplasmic	Protein sprT	19.335	0	0.00346749	0	0.000820357	0	3.59315e-05	0	0.000249358	3	0	0.000142645
sra	sra	SRA_SHISS	Cytoplasmic	Stationary-phase-induced ribosome-associated protein	5.0958	0	0	0	0.0575061	0	0	0	0.0102815	3	0	0.00514073
SS53G_0054	SS53G_0054	E7JT55_SHISO	Cytoplasmic	D-lactate dehydrogenase	36.501	0	0.0120385	0	0.00248095	0	0.0181046	0	0.0097194	11	0	0.013912
SS53G_0072	SS53G_0072	E7JT73_SHISO	Cytoplasmic	Aldehyde dehydrogenase A domain protein	52.124	0	0.0510584	0	0.0134767	0	0	0	0.000650712	4	0	0.000325356
SS53G_0084	SS53G_0084	E7JT85_SHISO	Cytoplasmic	Ribosomal-protein-serine acetyltransferase	20.528	0	0.00129684	0	0.00212445	0	0.000903569	0	0.00153011	4	0	0.00121684
SS53G_0085	SS53G_0085	E7JT86_SHISO	Cytoplasmic	Bacterial transferase hexapeptide family protein	35.894	0	0.0013192	0	0	0	0	0	0.000206143	1	0	0.000103071
SS53G_0119	SS53G_0119	E7JTC0_SHISO	Cytoplasmic	Acetyltransferase family protein	19.257	0	0.0457658	0	0.0481346	0	0.000489074	0	0.00416986	5	0	0.00232946
SS53G_0153	SS53G_0153	E7JTF4_SHISO	Cytoplasmic	Glutamine amidotransferases class-II family protein	28.578	0.000966715	0.0476441	0	0.028578	0	0.00032195	0	0.000952284	6	0	0.000637117
SS53G_0200	SS53G_0200	E7JTK0_SHISO	Cytoplasmic	Flavohemo	43.911	0	0.000367752	0	0.000439981	0	0.000680268	0	0.000387146	2	0	0.000533707
SS53G_0202	SS53G_0202	E7JTK2_SHISO	Cytoplasmic	Transcriptional regulatory protein zraR	49.147	0	0.00146365	0	0.000962919	0	0.00244153	0	0.00166041	5	0	0.00205097
SS53G_0207	SS53G_0207	E7JTK7_SHISO	Cytoplasmic	tRNA-specific adenosine deaminase	20.036	0	0.000189548	0	0	0	0.000128902	0	0	2	0	6.4451e-05
SS53G_0272	SS53G_0272	E7JTS2_SHISO	Cytoplasmic	Putative uncharacterized protein	19.582	0	0.0716935	0	0.031989	0	0	0	0.00120645	5	0	0.000603223
SS53G_0307	SS53G_0307	E7JTV7_SHISO	Cytoplasmic	Fertility inhibition protein	21.177	0	6.65418e-05	0	0.000134466	0	0	0	0.000279833	1	0	0.000139917
SS53G_0344	SS53G_0344	E7JTZ4_SHISO	Cytoplasmic	Transposase DDE domain protein	51.141	0	0.000191049	0	0.00750726	0	0.00033162	0	0.0134704	14	0	0.00690099
SS53G_0345	SS53G_0345	E7JTZ5_SHISO	Cytoplasmic	Maltose regulon regulatory protein malI	36.651	0	0.146605	0	0.0477835	0	0.000124757	0	6.2772e-05	3	0	9.37643e-05
SS53G_0393	SS53G_0393	E7JU43_SHISO	Cytoplasmic	Bacterial regulatory helix-turn-helix , lysR family protein	35.294	0	0.00247292	0	0.00989144	0	8.45066e-05	0	0.000382147	2	0	0.000233327
SS53G_0404	SS53G_0404	E7JU52_SHISO	Cytoplasmic	Putative uncharacterized protein	60.713	0	0.0116171	0	0.00953573	0	0	0	0.0102448	5	0	0.0051224
SS53G_0425	SS53G_0425	E7JU73_SHISO	Cytoplasmic	Esterase ydiI	14.959	0	0.0562073	0	0.0134328	0	0.0044081	0	0.00371445	6	0	0.00406127
SS53G_0466	SS53G_0466	E7JUB4_SHISO	Cytoplasmic	Putative uncharacterized protein	18.305	0	0	0	0.00613227	0	0	0	0.00152279	5	0	0.000761396
SS53G_0468	SS53G_0468	E7JUB6_SHISO	Cytoplasmic	Integrase	35.39	0	0	0	0.00128749	0	0	0	0.000153306	2	0	7.66529e-05
SS53G_0509	SS53G_0509	E7JUF7_SHISO	Cytoplasmic	Phage tail E family protein	13.222	0	0	0	0.001295	0	0	0	6.02927e-05	1	0	3.01463e-05
SS53G_0510	SS53G_0510	E7JUF8_SHISO	Cytoplasmic	Phage major tail tube protein	18.906	0	0.000952073	0.0108171	0.000489231	0	0	9.8686e-05	3.90394e-05	1	4.9343e-05	1.95197e-05
SS53G_0515	SS53G_0515	E7JUG3_SHISO	Cytoplasmic	Putative uncharacterized protein	57.153	0	0	0	0.00480943	0	0	0	0.00344749	7	0	0.00172375
SS53G_0533	SS53G_0533	E7JUI1_SHISO	Cytoplasmic	HAD-superfamily hydrolase, subfamily IA, variant 3 family protein	24.329	0	0.0146747	0	0.00885882	0	0.0311504	0	0.0098832	12	0	0.0205168
SS53G_0543	SS53G_0543	E7JUJ1_SHISO	Cytoplasmic	N,N'-diacetylchitobiose-specific phosphotransferase enzyme IIBcomponent	11.438	0	0.0268933	0	0.0112108	0	0.000272823	0	0	2	0	0.000136412
SS53G_0555	SS53G_0555	E7JUK3_SHISO	Cytoplasmic	Hca operon transcriptional activator	32.826	0	0.00837334	0	0.00590705	0	0	0	0.000782311	1	0	0.000391156
SS53G_0596	SS53G_0596	E7JUP4_SHISO	Cytoplasmic	Ppx/GppA phosphatase family protein	58.149	0	0	0	0.00805896	0	0.0171392	0	0.00706037	17	0	0.0120998
SS53G_0604	SS53G_0604	E7JUQ2_SHISO	Cytoplasmic	Arsenate reductase	13.416	0	0.101092	0	0.0338431	0	0.000346974	0	0.00809211	4	0	0.00421954
SS53G_0622	SS53G_0622	E7JUS0_SHISO	Cytoplasmic	Putative peroxiredoxin bcp	17.634	0	6.89874e-05	0	0.00696966	0	0.0264206	0	0.0445785	9	0	0.0354996
SS53G_0641	SS53G_0641	E7JUT9_SHISO	Cytoplasmic	Transketolase	73.109	0	0	0	0.0579847	0	0	0	0.148735	25	0	0.0743675
SS53G_0643	SS53G_0643	E7JUU1_SHISO	Cytoplasmic	NADP-dependent malic enzyme	82.426	0	0.017069	0	0.0270538	6.54672e-05	0.0633389	0.00019641	0.115985	46	0.000130939	0.0896618
SS53G_0685	SS53G_0685	E7JUY3_SHISO	Cytoplasmic	Phosphocarrier protein HPr	9.1193	0	0.0117348	0	0.00101125	0	0.0342944	0	0.0182616	3	0	0.026278
SS53G_0692	SS53G_0692	E7JUZ0_SHISO	Cytoplasmic	Bacterial regulatory helix-turn-helix , lysR family protein	33.935	0	0.000601758	0	0.00172642	0	0.000387745	0	0.000287596	3	0	0.000337671
SS53G_0718	SS53G_0718	E7JV12_SHISO	Cytoplasmic	Protein mrkE	28.721	0	0.00549222	0	0.00299812	0	0.000945711	0	0.00177143	4	0	0.00135857
SS53G_0720	SS53G_0720	E7JV14_SHISO	Cytoplasmic	Putative uncharacterized protein	46.172	0	0.0107518	0	0.00819198	0	0.0182055	0	0.0154476	9	0	0.0168266
SS53G_0734	SS53G_0734	E7JV28_SHISO	Cytoplasmic	Positive transcription regulator evgA	22.69	0	0.000221444	0	0.000438595	0	0	0	0.00075498	6	0	0.00037749
SS53G_0740	SS53G_0740	E7JV34_SHISO	Cytoplasmic	Bacterial regulatory s, lacI family protein	36.47	0	0.00209148	0	0	0	0.0038861	0	0.00160689	4	0	0.00274649
SS53G_0829	SS53G_0829	E7JWI3_SHISO	Cytoplasmic	Putative uncharacterized protein	21.193	0	0.00309243	0	0.00370929	0	0	0	0.00124409	2	0	0.000622045
SS53G_0832	SS53G_0832	E7JWI6_SHISO	Cytoplasmic	Beta-ketoacyl synthase, C-terminal domain protein	42.613	0	0.0015925	0.000210438	0.000778916	0	0.0831179	0	0.0870725	16	0	0.0850952
SS53G_0836	SS53G_0836	E7JWJ0_SHISO	Cytoplasmic	Semialdehyde dehydrogenase, dimerization domain protein	36.368	0	0.0326283	0	0.0146734	0	0.0402757	0	0.0187232	9	0	0.0294994
SS53G_0852	SS53G_0852	E7JWK6_SHISO	Cytoplasmic	NAD dependent epimerase/dehydratase family protein	32.689	0	0.00109918	0	0.00472353	0.000106709	0.00623851	0	0.0131253	11	5.33545e-05	0.0096819
SS53G_0853	SS53G_0853	E7JWK7_SHISO	Cytoplasmic	FolB domain protein	14.082	0	0.0210455	0	0.00721201	0	0.0711391	0	0.0314045	7	0	0.0512718
SS53G_0854	SS53G_0854	E7JWK8_SHISO	Cytoplasmic	Glutathione S-transferase, C-terminal domain protein	24.515	0	0.0055546	0	0.0251518	0	0	0.000242625	0.00395729	5	0.000121313	0.00197864
SS53G_0857	SS53G_0857	E7JWL1_SHISO	Cytoplasmic	NUDIX domain protein	20.304	0	0.517859	0	0.425193	0	0.00646537	0	0.0118072	7	0	0.0091363
SS53G_0893	SS53G_0893	E7JV66_SHISO	Cytoplasmic	Acetyltransferase family protein	17.419	0	0.040438	0	0.013785	0	0.000826701	0	0.00113862	2	0	0.00098266
SS53G_0930	SS53G_0930	E7JVA3_SHISO	Cytoplasmic	Ribonucleoside-diphosphate reductase 1 subunit beta	52.815	0	0.0173289	0	0.0374733	0	0.0236162	0	0.0157053	11	0	0.0196607
SS53G_0953	SS53G_0953	E7JVC6_SHISO	Cytoplasmic	Capsular synthesis regulator component B	23.67	0	0.0134188	0	0.0115571	0	0.0337223	0	0.0292105	9	0	0.0314664
SS53G_0980	SS53G_0980	E7JVF3_SHISO	Cytoplasmic	Response regulator	23.679	0	0.00403417	0.000177584	0.00168694	0	0	0	0.00277335	5	0	0.00138668
SS53G_0984	SS53G_0984	E7JVF7_SHISO	Cytoplasmic	Insertion sequence IS21 putative ATP-binding protein	30.559	0	0.188085	0	0.0644919	0	0	0	0.00138043	8	0	0.000690213
SS53G_0996	SS53G_0996	E7JVG8_SHISO	Cytoplasmic	Type III restriction enzyme, res subunit	66.554	0	3.39814e-05	0	0	0	7.67615e-05	0	0	1	0	3.83807e-05
SS53G_1011	SS53G_1011	E7JVI3_SHISO	Cytoplasmic	CobW/HypB/UreG, nucleotide-binding domain protein	36.083	0.0161236	0.0513499	0.00147428	0.0354982	0	0.00164589	0	0.00140266	9	0	0.00152428
SS53G_1012	SS53G_1012	E7JVI4_SHISO	Cytoplasmic	D-mannonate oxidoreductase	54.541	0	0	0	0.00217254	0	0	0	0.000697758	3	0	0.000348879
SS53G_1017	SS53G_1017	E7JVI9_SHISO	Cytoplasmic	Multiphosphoryl transfer protein	39.675	0	0.000104744	0	0	0	0.00320202	0	0.00359376	8	0	0.00339789
SS53G_1018	SS53G_1018	E7JVJ0_SHISO	Cytoplasmic	1-phosphofructokinase	33.755	0	0.00483212	0	0.00102043	0	0.0055361	0	0.00120851	9	0	0.00337231
SS53G_1027	SS53G_1027	E7JVJ9_SHISO	Cytoplasmic	Putative uncharacterized protein	40.098	0	0	0	0.00801563	0	0	0	0.000562604	2	0	0.000281302
SS53G_1050	SS53G_1050	E7JVM2_SHISO	Cytoplasmic	tRNA-dihydrouridine synthase	35.355	0	0.00314763	0	0.00182177	0	0.000194302	0	0.000407901	2	0	0.000301101
SS53G_1052	SS53G_1052	E7JVM4_SHISO	Cytoplasmic	Putative uncharacterized protein	26.996	0	0	0	0.0147787	0	0.0148703	0	0.0018209	7	0	0.00834558
SS53G_1082	SS53G_1082	E7JVQ4_SHISO	Cytoplasmic	Response regulator	27.398	0	0	0	0.000210158	0	0.00193046	0	0.00291374	5	0	0.0024221
SS53G_1083	SS53G_1083	E7JVQ5_SHISO	Cytoplasmic	Putative uncharacterized protein	20.194	0	0.00889177	0	0.00757099	0	0.00131484	0	0.00262988	6	0	0.00197236
SS53G_1108	SS53G_1108	E7JVT0_SHISO	Cytoplasmic	Bacterial regulatory s, gntR family protein	28.277	0	0.00262425	0	0.00128611	0	0.00251864	0	0.00127597	7	0	0.00189731
SS53G_1122	SS53G_1122	E7JVU4_SHISO	Cytoplasmic	Peptidase family U32 family protein	51.179	0.00238746	0.0495191	0	0.0787254	0	0.00786029	0	0.00756302	7	0	0.00771166
SS53G_1136	SS53G_1136	E7JVV8_SHISO	Cytoplasmic	Putative uncharacterized protein	49.419	0	5.15113e-05	0	0.00592494	0	0.000103703	0	0.000259986	4	0	0.000181845
SS53G_1137	SS53G_1137	E7JVV9_SHISO	Cytoplasmic	DNA-3-methyladenine glycosylase 2	31.342	0	0.00570422	0	0.0026613	0.000376881	0	0.00213905	0.00127894	7	0.00125797	0.000639472
SS53G_1148	SS53G_1148	E7JVX0_SHISO	Cytoplasmic	Putative colanic acid biosynthesis glycosyl transferase wcaA	33.049	0	0.0312612	0	0.0278877	0	0	0	7.48599e-05	1	0	3.743e-05
SS53G_1166	SS53G_1166	E7JVY8_SHISO	Cytoplasmic	UDP-glucose 6-dehydrogenase	43.71	0	0	0	0.000687771	0	0	0	0.00105476	2	0	0.000527379
SS53G_1183	SS53G_1183	E7JW05_SHISO	Cytoplasmic	Exodeoxyribonuclease I	54.36	0.000123674	0.00865343	0	0.00374859	0.000306291	0.00579238	0	0.00209738	11	0.000153146	0.00394488
SS53G_1185	SS53G_1185	E7JW07_SHISO	Cytoplasmic	DNA gyrase inhibitory protein	18.075	0	0.000313602	0	2.87871e-05	0	0	0	0.00242725	2	0	0.00121363
SS53G_1295	SS53G_1295	E7JWB2_SHISO	Cytoplasmic	Cytoplasmic alpha-amylase	56.586	0	0.0148892	0.000182699	0.00264855	0	0	0	0.00989354	10	0	0.00494677
SS53G_1302	SS53G_1302	E7JWN9_SHISO	Cytoplasmic	GTP-dependent nucleic acid-binding protein engD	39.667	0.000111044	0.0181354	0	0.0259555	0	0.0381784	0	0.0428339	17	0	0.0405061
SS53G_1313	SS53G_1313	E7JWQ0_SHISO	Cytoplasmic	Protein sirB1	30.827	0	0.0858493	0	0.0456582	0	0.000199425	0	0	1	0	9.97124e-05
SS53G_1322	SS53G_1322	E7JWQ9_SHISO	Cytoplasmic	Response regulator	23.927	0	0.0278526	0	0.0238141	0	0.0226194	0	0.0199918	10	0	0.0213056
SS53G_1334	SS53G_1334	E7JWS0_SHISO	Cytoplasmic	Response regulator	37.302	0	0.00320934	0	0.00590856	0	0.00406327	0	0.0077329	10	0	0.00589808
SS53G_1336	SS53G_1336	E7JWS2_SHISO	Cytoplasmic	DNA-binding protein H-NS	15.539	0	0.0140265	0	0.00716087	0.000179343	0.0187583	0.00155664	0.0394884	10	0.000867992	0.0291233
SS53G_1356	SS53G_1356	E7JWU2_SHISO	Cytoplasmic	Protein tonB	28.446	0	0.0136492	0	0.00710241	0	0.00186476	0	0.000503737	3	0	0.00118425
SS53G_1435	SS53G_1435	E7JX17_SHISO	Cytoplasmic	Pseudouridine synthase	32.627	0	0.159983	0	0.191093	0	0.013624	0	0.00739185	13	0	0.0105079
SS53G_1437	SS53G_1437	E7JX19_SHISO	Cytoplasmic	Short chain dehydrogenase family protein	27.975	0	0.0453972	0	0.0131266	0	0.043105	0	0.012884	11	0	0.0279945
SS53G_1473	SS53G_1473	E7JX55_SHISO	Cytoplasmic	Helix-turn-helix family protein	20.091	2.37172e-05	0.000832338	1.13335e-05	0.00136272	0	0	0	0.000505536	2	0	0.000252768
SS53G_1499	SS53G_1499	E7JXB4_SHISO	Cytoplasmic	Putative uncharacterized protein	36.149	0	1.52697e-05	0	0.00276081	0	0.0050723	0	0.00258723	6	0	0.00382977
SS53G_1504	SS53G_1504	E7JXB9_SHISO	Cytoplasmic	Transcriptional regulatory protein tyrR	57.623	0	0.0075645	0	0.0016416	0	0.0147946	0	0.00331887	13	0	0.00905675
SS53G_1526	SS53G_1526	E7JX88_SHISO	Cytoplasmic	Fumarate and nitrate reduction regulatory protein	27.967	0	0.00229525	0	0.00509788	0	0.0819641	0	0.0566274	7	0	0.0692958
SS53G_1527	SS53G_1527	E7JX89_SHISO	Cytoplasmic	Methylated-DNA--protein-cysteine methyltransferase	19.165	0	0.0354391	0	0.0264807	0	0.00118555	0	0.00214319	5	0	0.00166437
SS53G_1538	SS53G_1538	E7JXA0_SHISO	Cytoplasmic	ATP-independent RNA helicase dbpA	49.223	0	0.0295345	0	0.0147958	0	0	0	7.36099e-05	1	0	3.68049e-05
SS53G_1560	SS53G_1560	E7JXE2_SHISO	Cytoplasmic	HTH-type transcriptional regulator ebgR	36.251	0	0.000175625	0	0.000141917	0	0.00414243	0	0.0013502	9	0	0.00274631
SS53G_1564	SS53G_1564	E7JXE6_SHISO	Cytoplasmic	Transcriptional regulator PadR-like family protein	23.396	0	0	0	0.000616981	0	0	0	0.000506456	4	0	0.000253228
SS53G_1604	SS53G_1604	E7JXI5_SHISO	Cytoplasmic	Nudix hydrolase, YffH family	23.667	0	0.00049377	0	0.00100897	0	0.0070089	0	0.00550248	8	0	0.00625569
SS53G_1606	SS53G_1606	E7JXI7_SHISO	Cytoplasmic	Calcineurin-like phosphoesterase family protein	30.896	0.000723081	0.153712	3.27044e-05	0.327045	0	0.00192225	0	0.00183092	6	0	0.00187658
SS53G_1607	SS53G_1607	E7JXI8_SHISO	Cytoplasmic	Esterase yqiA	21.641	0	0.00534503	0	0.00157791	0	0.00114066	0	0.00109233	2	0	0.00111649
SS53G_1609	SS53G_1609	E7JXJ0_SHISO	Cytoplasmic	Antibiotic biosynthesis monooxygenase family protein	11.532	0	0.0406446	0	0.00733187	0	0.00253217	0	0	3	0	0.00126608
SS53G_1633	SS53G_1633	E7JXL4_SHISO	Cytoplasmic	Short chain dehydrogenase family protein	31.488	0	0.000360873	0	0.00100746	0	0	0	0.0409153	14	0	0.0204576
SS53G_1635	SS53G_1635	E7JXL6_SHISO	Cytoplasmic	Putative uncharacterized protein	38.814	0	0	0	0.00171924	0	0.00407396	0	0.00505135	9	0	0.00456266
SS53G_1647	SS53G_1647	E7JXM8_SHISO	Cytoplasmic	Glutathionylspermidine synthase family protein	70.662	0	0.00227113	0	0.00131672	0	0.0522622	0	0.0124033	15	0	0.0323327
SS53G_1674	SS53G_1674	E7JXQ5_SHISO	Cytoplasmic	Phospholipase D family protein	131.43	0	0.00768905	0	0.00723166	0	0.00196994	0	0.00710053	23	0	0.00453524
SS53G_1709	SS53G_1709	E7JXT9_SHISO	Cytoplasmic	Oxygen-independent coproporphyrinogen III oxidase-like protein yggW	42.543	0	0.0153285	0	0.0516156	0	0	0	0.000233153	2	0	0.000116577
SS53G_1718	SS53G_1718	E7JXU8_SHISO	Cytoplasmic	RNA methyltransferase family protein	26.978	0	0.0296307	0	0.0129339	0	0.0271319	0	0.0122424	9	0	0.0196872
SS53G_1760	SS53G_1760	E7JXZ0_SHISO	Cytoplasmic	D-3-phosphoglycerate dehydrogenase	44.175	0.000179285	0.00309838	0	0.00132493	0	0.45191	0	0.201099	17	0	0.326505
SS53G_1765	SS53G_1765	E7JXZ5_SHISO	Cytoplasmic	Xaa-Pro aminopeptidase	49.768	0	0.0162176	0	0.00988817	0	0.0273947	0	0.0172661	15	0	0.0223304
SS53G_1829	SS53G_1829	E7JY58_SHISO	Cytoplasmic	Aspartate racemase family protein	37.351	0	0.00259863	0.000346196	0.00825899	0	0.00242286	0	0.00157572	9	0	0.00199929
SS53G_1833	SS53G_1833	E7JY62_SHISO	Cytoplasmic	HTH-type transcriptional regulator galR	37.134	0	0.00336672	0	0.00106157	0	0.00110107	0	0.000964081	7	0	0.00103258
SS53G_1837	SS53G_1837	E7JY66_SHISO	Cytoplasmic	Protein tas	38.508	0	0.000190599	0	0	0	0.02229	0	0.0164389	11	0	0.0193644
SS53G_1863	SS53G_1863	E7JY90_SHISO	Cytoplasmic	Putative uncharacterized protein	28.562	0	0.0157667	0	0.00348584	0	0.00110416	0	0.000991235	4	0	0.0010477
SS53G_1867	SS53G_1867	E7JY94_SHISO	Cytoplasmic	Glycine cleavage system transcriptional activator	34.435	0	0.027533	0	0.0171831	0	0.00262763	0	0.000989244	6	0	0.00180844
SS53G_1884	SS53G_1884	E7JYB1_SHISO	Cytoplasmic	Pseudouridine synthase	29.665	0	0.01975	0	0.00949668	0	0.00038467	0	0	2	0	0.000192335
SS53G_1895	SS53G_1895	E7JYC2_SHISO	Cytoplasmic	MazG family protein	30.44	0	0.000307177	0	0.001032	0	0.00046985	0	0.000159285	3	0	0.000314568
SS53G_1912	SS53G_1912	E7JYD9_SHISO	Cytoplasmic	P-protein	43.083	0	0	0	0.000948358	0	0.0114373	0	0.00968075	10	0	0.010559
SS53G_1978	SS53G_1978	E7JYK0_SHISO	Cytoplasmic	Acetyltransferase family protein	97.986	0	0.00074827	0	0.00617169	0	6.1569e-05	0	0.00052461	9	0	0.000293089
SS53G_1980	SS53G_1980	E7JYK2_SHISO	Cytoplasmic	Thioredoxin	15.555	0	0.0835933	0	0.0286006	0	0.000276321	0	0.00229027	4	0	0.00128329
SS53G_1981	SS53G_1981	E7JYK3_SHISO	Cytoplasmic	RNA 2'-O ribose methyltransferase substrate binding family protein	37.81	0	0.0215386	0	0.0593552	0	0.0427662	0	0.0417777	12	0	0.042272
SS53G_1986	SS53G_1986	E7JYK8_SHISO	Cytoplasmic	ATP-dependent RNA helicase srmB	49.898	0.00189126	0.0495242	0	0.0442475	0	0.0345109	0	0.0189638	18	0	0.0267373
SS53G_2078	SS53G_2078	E7JYV0_SHISO	Cytoplasmic	ShiA protein	40.288	0	0.00209363	0	0.000387254	0	0.00286288	0	0.000547393	4	0	0.00170514
SS53G_2097	SS53G_2097	E7JYW5_SHISO	Cytoplasmic	Acetolactate synthase	59.218	0	0.0039068	0	0.0037045	0	0.0582307	0	0.210528	17	0	0.13438
SS53G_2103	SS53G_2103	E7JYX1_SHISO	Cytoplasmic	HTH-type transcriptional regulator ilvY	33.218	0.0116951	0.00947148	0.0313735	0.00612774	0	0.00212065	0	0.00100443	5	0	0.00156254
SS53G_2105	SS53G_2105	E7JYX3_SHISO	Cytoplasmic	Peptidyl-prolyl cis-trans isomerase C	10.232	0	0.0972736	0	0.102983	0	0.00100839	0	0.00639103	4	0	0.00369971
SS53G_2117	SS53G_2117	E7JYY5_SHISO	Cytoplasmic	UDP-N-acetyl-D-mannosamine dehydrogenase	45.868	0	0.0026005	0	0.0054221	0	0.00404851	0	0.00872582	6	0	0.00638716
SS53G_2142	SS53G_2142	E7JZ06_SHISO	Cytoplasmic	Putative uncharacterized protein	26.728	0	0.00191833	0	0.00371181	0	0.00149581	0	0.00226361	7	0	0.00187971
SS53G_2175	SS53G_2175	E7JZ39_SHISO	Cytoplasmic	SCP-2 sterol transfer family protein	22.152	0	0.0104936	0	0.00726516	0	0.0078898	0	0.00564659	4	0	0.0067682
SS53G_2183	SS53G_2183	E7JZ47_SHISO	Cytoplasmic	Putative oxidoreductase	27.613	0	0.00421901	0	0.000775907	0	0.02584	0	0.054124	12	0	0.039982
SS53G_2199	SS53G_2199	E7JZ57_SHISO	Cytoplasmic	Phosphotransferase enzyme family protein	38.06	0	0.190658	0	0.126928	0	0.0104607	0	0.00199142	16	0	0.00622606
SS53G_2224	SS53G_2224	E7JZ82_SHISO	Cytoplasmic	Putative uncharacterized protein	28.752	0	0.00413409	0	0.00203991	0	5.02688e-05	0	0.00597696	10	0	0.00301361
SS53G_2237	SS53G_2237	E7JZ95_SHISO	Cytoplasmic	Thioesterase domain, putative domain protein	37.093	0	0.00140285	0	0.00894371	0	0.00176616	0	0.0116396	11	0	0.00670288
SS53G_2268	SS53G_2268	E7JZC6_SHISO	Cytoplasmic	Transcriptional regulatory protein cpxR	26.312	0	0.0562101	0	0.0218902	0	0.0501991	0	0.0202084	10	0	0.0352038
SS53G_2280	SS53G_2280	E7JZD8_SHISO	Cytoplasmic	Putative uncharacterized protein	44.343	0	0.00164885	0	0.00241384	0	2.29818e-05	0	0.00429526	8	0	0.00215912
SS53G_2304	SS53G_2304	E7JZG2_SHISO	Cytoplasmic	Putative uncharacterized protein	53.333	0	0	0	0.00240547	0	0	0	0.0114748	13	0	0.00573741
SS53G_2322	SS53G_2322	E7JZI0_SHISO	Cytoplasmic	Universal stress protein D	16.293	0	0.000782378	0	0.00454038	0	0.000432659	0	0.0025955	4	0	0.00151408
SS53G_2323	SS53G_2323	E7JZI1_SHISO	Cytoplasmic	Ferredoxin--NADP reductase	27.699	0	0.0344824	0	0.031009	0	0.00327136	0.000572842	0.00230364	7	0.000286421	0.0027875
SS53G_2333	SS53G_2333	E7JZJ1_SHISO	Cytoplasmic	HTH-type transcriptional repressor cytR	37.819	0	0	0	0.000333267	0	0.00228663	0	0.00141943	7	0	0.00185303
SS53G_2363	SS53G_2363	E7JZM1_SHISO	Cytoplasmic	Bacterial regulatory helix-turn-helix s, AraC family protein	32.134	0	0.000336643	0	0.00024155	0	0.00023648	0	0.000550755	4	0	0.000393618
SS53G_2384	SS53G_2384	E7JZN6_SHISO	Cytoplasmic	Bifunctional protein birA	35.282	0.000195143	0.38816	0	0.112711	0	0.00281656	0	0.00296208	8	0	0.00288932
SS53G_2409	SS53G_2409	E7JZQ7_SHISO	Cytoplasmic	Putative uncharacterized protein	22.612	0	0.000399129	0	0.00209306	0	0.00682426	0	0.00600648	6	0	0.00641537
SS53G_2410	SS53G_2410	E7JZQ8_SHISO	Cytoplasmic	DNA-binding protein HU-alpha	9.5349	0	0.244878	0	0.133486	0	0.293826	0	0.375825	6	0	0.334825
SS53G_2415	SS53G_2415	E7JZR3_SHISO	Cytoplasmic	Transcriptional regulatory protein zraR	48.397	0	0.000680675	0	4.14612e-05	0	0.00111811	0	7.04026e-05	3	0	0.000594259
SS53G_2434	SS53G_2434	E7JZS7_SHISO	Cytoplasmic	Acetate operon repressor	29.739	0	0.0160156	0	0.00600571	0	0.00394344	0	0.00386531	11	0	0.00390438
SS53G_2447	SS53G_2447	E7JZU0_SHISO	Cytoplasmic	Pseudouridine synthase	32.733	0.00158514	0.00334322	0.0030483	0.0025376	0.00230382	0.00371432	0.005168	0.00291433	8	0.00373591	0.00331432
SS53G_2492	SS53G_2492	E7JZY0_SHISO	Cytoplasmic	Radical SAM superfamily protein	25.029	0	0.00981398	0	0.0291157	0	0.00505816	0	0.00491808	9	0	0.00498812
SS53G_2514	SS53G_2514	E7K002_SHISO	Cytoplasmic	CRISPR-associated Cse2 family protein	20.796	0	0.0073072	0	0.00130669	0	0	0	0.000166627	2	0	8.33136e-05
SS53G_2574	SS53G_2574	E7K062_SHISO	Cytoplasmic	HTH-type transcriptional regulator ascG	38.363	0	0.000602218	0	0.000338557	0	0.000228679	0	0.000191019	4	0	0.000209849
SS53G_2582	SS53G_2582	E7K070_SHISO	Cytoplasmic	Glucitol operon repressor	28.218	0	0.00241728	0	0	0	0.00063465	0	0.000552251	3	0	0.000593451
SS53G_2600	SS53G_2600	E7K084_SHISO	Cytoplasmic	HAD-superfamily hydrolase, subfamily IA, variant 3 family protein	20.78	0	0.000525133	0	0.000361784	0	0.00590572	0	0.0043067	7	0	0.00510621
SS53G_2606	SS53G_2606	E7K090_SHISO	Cytoplasmic	Transcriptional repressor mprA	20.562	0	0.0493883	0	0.0118884	0	0.0344682	0	0.00857666	6	0	0.0215224
SS53G_2616	SS53G_2616	E7K0A0_SHISO	Cytoplasmic	Ribonucleoside-diphosphate reductase	80.495	0	0.00949242	0	0.00270488	0	0.00397115	0	0.000760785	13	0	0.00236597
SS53G_2635	SS53G_2635	E7K0B9_SHISO	Cytoplasmic	Succinate-semialdehyde dehydrogenase	51.709	0	0.000565498	0	0.00942577	0	0.000992488	0	0.0171006	8	0	0.00904655
SS53G_2703	SS53G_2703	E7K0I2_SHISO	Cytoplasmic	tRNA (Guanosine-2'-O-) methyltransferase	25.343	0	0.0109324	0	0.00385037	0	0.00940372	0	0.00342364	5	0	0.00641368
SS53G_2704	SS53G_2704	E7K0I3_SHISO	Cytoplasmic	RelA/SpoT family protein	79.342	0	0.00153764	0	0	0	0.0105567	0	0.00813635	17	0	0.00934653
SS53G_2728	SS53G_2728	E7K0K7_SHISO	Cytoplasmic	Lipopolysaccharide core biosynthesis protein rfaP	31.075	0	0.000696668	0	2.30357e-05	0	0.000357186	0	0.000184839	6	0	0.000271013
SS53G_2731	SS53G_2731	E7K0L0_SHISO	Cytoplasmic	Lipopolysaccharide core biosynthesis protein rfaY	26.994	0.000593147	8.93239e-05	0.000365277	0.000796323	0	0	0	0.00290298	3	0	0.00145149
SS53G_2732	SS53G_2732	E7K0L1_SHISO	Cytoplasmic	Glycosyl transferase, family 8	39.274	0	0	0.000159034	0.00267003	0	0	0	0.00162588	3	0	0.000812938
SS53G_2759	SS53G_2759	E7K0N8_SHISO	Cytoplasmic	Putative uncharacterized protein	13.727	0	0.016229	0	0.00192246	0	0.00176127	0	0.000280212	2	0	0.00102074
SS53G_2761	SS53G_2761	E7K0P0_SHISO	Cytoplasmic	Mannitol repressor family protein	22.018	0	0.0192026	0	0.0658447	0	0.000221859	0	0.000567179	3	0	0.000394519
SS53G_2773	SS53G_2773	E7K0Q2_SHISO	Cytoplasmic	Glutathione S-transferase, C-terminal domain protein	22.545	0	0.0038073	0	0.0116478	0	0.00142771	0	0.030341	11	0	0.0158843
SS53G_2792	SS53G_2792	E7K0S1_SHISO	Cytoplasmic	Cold shock-like protein cspG	7.4032	0	0.000623525	0	0.0141907	0	0.000132493	0	0	1	0	6.62465e-05
SS53G_2859	SS53G_2859	E7K0Y7_SHISO	Cytoplasmic	AsnC family protein	16.887	0	0.000761984	0	0.0171914	0	0.000707807	0	0.00105778	4	0	0.000882794
SS53G_2917	SS53G_2917	E7K146_SHISO	Cytoplasmic	Bacterial regulatory s, gntR family protein	26.058	0	0.00709632	0	0.00108795	0	0.00627628	0	0.000994666	4	0	0.00363547
SS53G_2961	SS53G_2961	E7K189_SHISO	Cytoplasmic	Putative uncharacterized protein	32.966	0	0.000975114	0	0.00136914	0	0.000222124	0	3.75647e-05	1	0	0.000129844
SS53G_2987	SS53G_2987	E7K1B2_SHISO	Cytoplasmic	Putative uncharacterized protein	16.853	0	0	0	0.00237106	0	0.00727107	0	0.023357	5	0	0.015314
SS53G_3000	SS53G_3000	E7K1C5_SHISO	Cytoplasmic	RNA 2'-O ribose methyltransferase substrate binding family protein	26.556	0	0.0333247	0	0.0314927	0	0.0194137	0	0.0553031	11	0	0.0373584
SS53G_3031	SS53G_3031	E7K1F6_SHISO	Cytoplasmic	Peptidyl-prolyl cis-trans isomerase	22.216	0.00010817	0.0569772	0	0.135408	0.000499777	0.0695297	0	0.0800355	10	0.000249888	0.0747826
SS53G_3072	SS53G_3072	E7K1J7_SHISO	Cytoplasmic	Bacterial regulatory s, tetR family protein	21.429	0.000369516	0.000319773	0	0	0	0.00214792	0	4.96643e-05	5	0	0.00109879
SS53G_3088	SS53G_3088	E7K1L3_SHISO	Cytoplasmic	DNA polymerase III subunit chi	16.604	0	0.00152673	0.00350493	0.00220875	0	0.000650131	0	0.00311981	3	0	0.00188497
SS53G_3100	SS53G_3100	E7K1M5_SHISO	Cytoplasmic	Thermosensitive gluconokinase	20.933	0	0	0	0.000337197	0	0	0	0.000247653	1	0	0.000123826
SS53G_3116	SS53G_3116	E7K1N8_SHISO	Cytoplasmic	Pyruvate kinase	51.357	0	0.00290618	0.000131348	0.00264921	0	0.03455	0	0.109684	22	0	0.0721171
SS53G_3117	SS53G_3117	E7K1N9_SHISO	Cytoplasmic	Helix-turn-helix domain, rpiR family protein	31.987	0	0.00203206	0	0.0021267	0	0.00113816	0	0.00068451	6	0	0.000911337
SS53G_3126	SS53G_3126	E7K1P8_SHISO	Cytoplasmic	Exonuclease family protein	25.133	0	0.000549222	0	0.000748181	0	0	0	0.00329664	4	0	0.00164832
SS53G_3167	SS53G_3167	E7K1T9_SHISO	Cytoplasmic	Transcriptional regulator kdgR	29.986	0	0.0262265	0	0.0331201	0	0.0266923	0	0.0348449	21	0	0.0307686
SS53G_3177	SS53G_3177	E7K1U9_SHISO	Cytoplasmic	PTS system protein, mannose-specific EIIAB component	35.047	0	0.00118308	0	0.00100935	0	0.20666	0	0.0628902	19	0	0.134775
SS53G_3209	SS53G_3209	E7K1Y1_SHISO	Cytoplasmic	YbaK / prolyl-tRNA synthetases associated domain protein	17.894	0	0.000354337	0	0.0169803	0	0.000215205	0	0.0106606	6	0	0.00543788
SS53G_3217	SS53G_3217	E7K1Y9_SHISO	Cytoplasmic	Resolvase, N terminal domain protein	74.316	0	0.00118639	0	0	0	0	0	0.000547969	2	0	0.000273985
SS53G_3447	SS53G_3447	E7K2L9_SHISO	Cytoplasmic	Putative uncharacterized protein	30.038	0	0	0	0.00167314	0	0	0	0.00844768	9	0	0.00422384
SS53G_3494	SS53G_3494	E7K2R6_SHISO	Cytoplasmic	D-mannonate oxidoreductase	53.635	0	0.0146135	0	0.00758938	0	0	0	0.00152788	2	0	0.000763939
SS53G_3495	SS53G_3495	E7K2R7_SHISO	Cytoplasmic	Uxu operon transcriptional regulator	29.318	0	0.00718633	0	0.00442928	0	0.00160031	0	0.00227418	9	0	0.00193724
SS53G_3504	SS53G_3504	E7K2S6_SHISO	Cytoplasmic	CobW/HypB/UreG, nucleotide-binding domain protein	35.649	0	0.00427101	0.000335822	0.00443634	0	0.00227396	0	0.00118702	4	0	0.00173049
SS53G_3525	SS53G_3525	E7K2U7_SHISO	Cytoplasmic	FCD domain protein	35.478	0	0.0015778	0	0.0149881	0	0	0	8.37831e-05	1	0	4.18916e-05
SS53G_3529	SS53G_3529	E7K2V1_SHISO	Cytoplasmic	DNA replication protein dnaC	27.935	0	0.00108299	0	0.0015803	0	0.00196118	0	0.00138194	7	0	0.00167156
SS53G_3549	SS53G_3549	E7K2W9_SHISO	Cytoplasmic	Putative uncharacterized protein	28.973	0	0	0	0.00175599	0	0.000392496	0	0.00212767	4	0	0.00126008
SS53G_3569	SS53G_3569	E7K2Y9_SHISO	Cytoplasmic	Right origin-binding protein	33.144	0	0.0640735	0	0.039597	0	0.0720795	0	0.0460464	12	0	0.0590629
SS53G_3571	SS53G_3571	E7K2Z1_SHISO	Cytoplasmic	Transcriptional regulatory protein creB	26.167	0	0.00620213	0	0.00598918	0	0.00550837	0	0.00549857	5	0	0.00550347
SS53G_3574	SS53G_3574	E7K2Z4_SHISO	Cytoplasmic	Aerobic respiration control protein arcA	27.292	0	0.17265	0	0.0682228	0	0.0455609	0	0.086203	15	0	0.065882
SS53G_3575	SS53G_3575	E7K2Z5_SHISO	Cytoplasmic	Putative uncharacterized protein	25.301	0	0.00190219	0	0.000612504	0	0.0135397	0	0.00309438	8	0	0.00831702
SS53G_3584	SS53G_3584	E7K304_SHISO	Cytoplasmic	Molybdopterin biosynthesis mog protein	21.353	0.00368093	0.175636	6.15662e-05	0.096736	0	0.00880636	0	0.00747636	5	0	0.00814136
SS53G_3590	SS53G_3590	E7K310_SHISO	Cytoplasmic	Hsp70 family protein	69.126	0	0.108721	0	0.0816729	0.00636828	0.697826	0.000197844	0.74492	44	0.00328306	0.721373
SS53G_3610	SS53G_3610	E7K330_SHISO	Cytoplasmic	Peptidyl-prolyl cis-trans isomerase	16.081	0	0.000629186	0	0.00345283	0	0.00267125	0	0.0064017	1	0	0.00453648
SS53G_3637	SS53G_3637	E7K357_SHISO	Cytoplasmic	Dihydrofolate reductase	22.3	0	0.0180715	0	0.0382165	0	0.00289939	0	0.00421726	8	0	0.00355833
SS53G_3645	SS53G_3645	E7K365_SHISO	Cytoplasmic	Pseudouridine synthase	24.86	0	0.000248196	2.64649e-05	0.000920999	0	0	0	0.000204879	3	0	0.000102439
SS53G_3652	SS53G_3652	E7K372_SHISO	Cytoplasmic	Arabinose operon regulatory protein	35.153	0	0.00646934	0	0	0	0.000897483	0	0.00204345	3	0	0.00147047
SS53G_3674	SS53G_3674	E7K394_SHISO	Cytoplasmic	Fructose repressor	38.027	0.00011797	0.168911	0	0.148925	0	0.0193021	0	0.025911	15	0	0.0226065
SS53G_3695	SS53G_3695	E7K3B5_SHISO	Cytoplasmic	Mutator mutT protein	14.828	0	0.00237782	0	0.00258169	0	0	0	0.000414575	3	0	0.000207287
SS53G_3708	SS53G_3708	E7K3C8_SHISO	Cytoplasmic	Pyruvate dehydrogenase complex repressor	29.453	0	0.0503776	0	0.030097	0	0.00389448	0	0.000665714	4	0	0.0022801
SS53G_3721	SS53G_3721	E7K3E1_SHISO	Cytoplasmic	Carbonic anhydrase	25.096	0	0.041975	0	0.0351733	0.00233892	0.387026	0	0.166723	12	0.00116946	0.276875
SS53G_3772	SS53G_3772	E7K3L7_SHISO	Cytoplasmic	Deoxyguanosinetriphosphate triphosphohydrolase domain protein	59.354	0	0.00188617	0	0.00179708	0.00010589	0.00134799	0	3.13564e-05	2	5.2945e-05	0.000689672
SS53G_3803	SS53G_3803	E7K3P8_SHISO	Cytoplasmic	Lysine decarboxylase, constitutive	80.588	0	0.00243372	0	0.00463334	0	0	0	0.00143899	3	0	0.000719496
SS53G_3809	SS53G_3809	E7K3Q4_SHISO	Cytoplasmic	YaeQ family protein	20.876	0	0.00461077	0	0.000425369	0	0.003267	0	0.00031156	4	0	0.00178928
SS53G_3829	SS53G_3829	E7K3R7_SHISO	Cytoplasmic	Putative uncharacterized protein	33.709	0	0.00194762	0	0.00114859	0	0.0015847	0	0.00093621	7	0	0.00126045
SS53G_3903	SS53G_3903	E9UMC5_SHISO	Cytoplasmic	Putative uncharacterized protein	32.815	0	0.000198519	0	3.24777e-05	0	0.00108607	0	0.00157634	6	0	0.0013312
SS53G_3908	SS53G_3908	E9UMD0_SHISO	Cytoplasmic	Molybdopterin-converting factor subunit 2	16.98	0	0.0449293	0	0.00770432	0	0.00906552	0	0.00963742	5	0	0.00935147
SS53G_3914	SS53G_3914	E9UMD6_SHISO	Cytoplasmic	Endonuclease/Exonuclease/phosphatase family protein	28.789	0	0.00102097	0	0.00127439	0	0	0	0.00227266	7	0	0.00113633
SS53G_3921	SS53G_3921	E9UME3_SHISO	Cytoplasmic	Putative ATP-dependent RNA helicase rhlE	50.019	0	0.0373498	0	0.0400253	0	0.00244611	0	0.000123711	7	0	0.00128491
SS53G_3924	SS53G_3924	E9UME6_SHISO	Cytoplasmic	Glycosyl transferase family, helical bundle domain protein	31.396	0	0.0396567	0	0.0374074	0	0	0.000258609	0.00294116	14	0.000129304	0.00147058
SS53G_3975	SS53G_3975	E9UMJ7_SHISO	Cytoplasmic	Glutathione S-transferase, C-terminal domain protein	23.713	0	0	0.000191084	0.00460084	0	0.0435616	0	0	14	0	0.0217808
SS53G_3977	SS53G_3977	E9UMJ9_SHISO	Cytoplasmic	DeoR-like helix-turn-helix domain protein	28.557	0	0.0511546	0	0.011517	0	0.00182819	0	0.00180056	7	0	0.00181438
SS53G_3982	SS53G_3982	E9UMK4_SHISO	Cytoplasmic	Cof-like hydrolase family protein	30.314	0	0.00075628	0	0.00354	0	0.00103611	0	0.00183881	6	0	0.00143746
SS53G_3984	SS53G_3984	E9UMK6_SHISO	Cytoplasmic	Bacterial regulatory s, tetR family protein	20.338	0	0.00295317	0	6.60563e-05	0.000333686	0.000220739	0	0	3	0.000166843	0.000110369
SS53G_4032	SS53G_4032	E9UMQ3_SHISO	Cytoplasmic	Leucine-responsive regulatory protein	18.887	0	0.000111831	0	0.000136249	0.00245832	0.100325	0	0.1312	15	0.00122916	0.115763
SS53G_4050	SS53G_4050	E7K3Z3_SHISO	Cytoplasmic	Flavodoxin-like fold family protein	23.036	0	0.0190601	0	0.0263308	0	0	0	0.00233379	2	0	0.00116689
SS53G_4078	SS53G_4078	E7K421_SHISO	Cytoplasmic	Chromosome partition protein mukE	28.151	0	0.0150407	0	0.00855172	0	0.0159284	0	0.00750868	6	0	0.0117185
SS53G_4084	SS53G_4084	E7K427_SHISO	Cytoplasmic	Metallo-beta-lactamase superfamily protein	23.772	0	0.018723	0	0.0106064	0	0.0131343	0	0.0264914	7	0	0.0198129
SS53G_4113	SS53G_4113	E7K3V1_SHISO	Cytoplasmic	ABC transporter ATP-binding protein uup	72.006	0	0.00964386	0	0.00297116	0	0.00444234	0	0.00244873	10	0	0.00344554
SS53G_4118	SS53G_4118	E7K3V6_SHISO	Cytoplasmic	Lon protease (S16) C-terminal proteolytic domain protein	65.804	0	0.0169997	0	0.0130435	0	0.0280557	0	0.0131012	15	0	0.0205784
SS53G_4126	SS53G_4126	E7K3W4_SHISO	Cytoplasmic	Helicase IV	80.801	0	0	0	0.000679256	8.50898e-05	0.00228268	4.74309e-05	0.00386324	13	6.62603e-05	0.00307296
SS53G_4134	SS53G_4134	E7K3X2_SHISO	Cytoplasmic	Acylphosphatase	10.3	0	0.000269148	0	0.00183243	0	0.00254467	0	0.00434296	3	0	0.00344381
SS53G_4195	SS53G_4195	E7K499_SHISO	Cytoplasmic	Bacterial regulatory s, tetR family protein	23.687	0	0.00293307	0	0.00247787	0	0.00235809	0	0.00205929	5	0	0.00220869
SS53G_4222	SS53G_4222	E7K4C5_SHISO	Cytoplasmic	Macro domain protein	18.88	3.76375e-05	0.0784954	0	0.0604762	0	0	0	0.00470075	7	0	0.00235037
SS53G_4236	SS53G_4236	E7K4D9_SHISO	Cytoplasmic	Putative transposase for insertion sequence IS408	88.357	0	0.000560035	0	0.0137675	0	0	5.70497e-05	0.000876014	7	2.85248e-05	0.000438007
SS53G_4259	SS53G_4259	E7K4G2_SHISO	Cytoplasmic	Ribosomal-protein-alanine acetyltransferase	22.688	0	0.000337153	0	0.000217625	0	0.00303026	0	0.000922099	5	0	0.00197618
SS53G_4281	SS53G_4281	E7K4I4_SHISO	Cytoplasmic	Pseudouridine synthase	36.026	0	0.00604701	0	0.0222636	0	0.00375122	0	0.0010154	11	0	0.00238331
SS53G_4283	SS53G_4283	E7K4I6_SHISO	Cytoplasmic	Putative uncharacterized protein	19.343	0	0.00113898	0	0.000989144	0	0.0167972	0	0.0166112	6	0	0.0167042
SS53G_4298	SS53G_4298	E7K4K1_SHISO	Cytoplasmic	HIT-like protein hinT	13.241	0	0.0535861	0	0.0189478	0	0.0216642	0	0.0392651	4	0	0.0304646
SS53G_4324	SS53G_4324	E7K4M7_SHISO	Cytoplasmic	Transcriptional regulatory protein phoP	25.535	0	0.174161	0	0.120131	0	0.150944	0	0.107627	17	0	0.129285
SS53G_4333	SS53G_4333	E7K4N6_SHISO	Cytoplasmic	HTH-type transcriptional regulator mlrA	28.261	0	0.00381876	0	0.00467843	0	0	0	0.00275997	5	0	0.00137998
SS53G_4350	SS53G_4350	E7K4Q3_SHISO	Cytoplasmic	Fumarylacetoacetate (FAA) hydrolase family protein	23.681	0	0.00861483	0	0.0591265	0	0.00584518	0	0.00716118	6	0	0.00650318
SS53G_4394	SS53G_4394	E7K4U4_SHISO	Cytoplasmic	YecA family protein	25.038	0	0.00377517	0	0.00614058	0	0.00320822	0	0.00539433	4	0	0.00430128
SS53G_4397	SS53G_4397	E7K4U7_SHISO	Cytoplasmic	Ferritin	19.424	0	0.000637584	0	0.00114846	0.0031144	0.00756853	0.001317	0.0723326	6	0.0022157	0.0399505
SS53G_4498	SS53G_4498	E7K5P0_SHISO	Cytoplasmic	2,4-dienoyl-CoA reductase	72.75	0	0.00180615	0	0.00333519	0	0.0044598	0	0.00851298	11	0	0.00648639
SS53G_4516	SS53G_4516	E7K523_SHISO	Cytoplasmic	Uxu operon transcriptional regulator	29.835	0	0.00160821	0	0.00221086	0	0.00727715	0	0.00463647	12	0	0.00595681
SS53G_4549	SS53G_4549	E7K556_SHISO	Cytoplasmic	2-hydroxy-3-oxopropionate reductase	33.955	0	0.00013468	0	0	0	0.000155216	0	0	1	0	7.76078e-05
SS53G_4572	SS53G_4572	E7K579_SHISO	Cytoplasmic	Intracellular protease 1	19.589	0	0.0371403	0	0.0516187	0	0	0	0.0323518	11	0	0.0161759
SS53G_4580	SS53G_4580	E7K587_SHISO	Cytoplasmic	Luciferase-like monooxygenase family protein	37.213	0	0.00626554	0	0.00312088	0	0.00168371	0	0.0252935	10	0	0.0134886
SS53G_4605	SS53G_4605	E7K5B0_SHISO	Cytoplasmic	CRS1 / YhbY domain protein	10.784	0	0.00102536	0	0.00245976	0	0.00570499	0	0.00379469	2	0	0.00474984
SS53G_4613	SS53G_4613	E7K5B8_SHISO	Cytoplasmic	Polyprenyl synthetase family protein	35.217	0	0.00809773	0	0.0014913	0	0.0352284	0	0.018784	11	0	0.0270062
SS53G_4623	SS53G_4623	E7K5C8_SHISO	Cytoplasmic	Arabinose 5-phosphate isomerase	36.169	0	0.0277376	0	0.00973269	0	0.0183117	0	0.00976271	12	0	0.0140372
SS53G_4624	SS53G_4624	E7K5C9_SHISO	Cytoplasmic	3-deoxy-D-manno-octulosonate 8-phosphate phosphatase	20.015	0	0.00751015	0	0.005966	0	0.0142343	0	0.0135958	7	0	0.013915
SS53G_4629	SS53G_4629	E7K5D4_SHISO	Cytoplasmic	Putative sigma	10.75	0	0.000862484	0	0	0	0.0124153	0	0.00535906	5	0	0.00888716
SS53G_4633	SS53G_4633	E7K5D8_SHISO	Cytoplasmic	Putative uncharacterized protein	24.345	0	0.00138507	0	0.000791587	0	0.000550116	0	0	1	0	0.000275058
SS53G_4636	SS53G_4636	E7K5E1_SHISO	Cytoplasmic	Enhancing lycopene biosynthesis protein 2	22.981	0	0	0	0.00224999	0	0.00681595	0	0.0099171	8	0	0.00836653
SS53G_4651	SS53G_4651	E7K5F6_SHISO	Cytoplasmic	Stringent starvation B family protein	18.262	0	0.00321075	0	0.0174115	0	0.00199014	0	0.0111561	4	0	0.00657314
SS53G_4670	SS53G_4670	E7K5H5_SHISO	Cytoplasmic	HTH-type transcriptional activator aaeR	34.488	0.00207484	0.297425	5.52588e-05	0.307143	0	0.000704936	0	0.000409665	5	0	0.0005573
SS53G_4671	SS53G_4671	E7K5H6_SHISO	Cytoplasmic	Modulator of DNA gyrase family protein	51.363	0	0.0029928	4.25591e-05	6.7064e-05	0	0.0179681	0	0.0130871	12	0	0.0155276
SS53G_4773	SS53G_4773	E7K5W0_SHISO	Cytoplasmic	Peptidyl-prolyl cis-trans isomerase	20.853	0.000506656	0.0922097	0	0.102681	0	0.0688481	0	0.0753464	5	0	0.0720972
SS53G_4777	SS53G_4777	E7K5W4_SHISO	Cytoplasmic	ABC transporter family protein	71.858	0	0.000349325	0	0.000166099	0	0.0059055	0	0.00699542	17	0	0.00645046
SS53G_4778	SS53G_4778	E7K5W5_SHISO	Cytoplasmic	Alpha/beta hydrolase fold family protein	39.402	0	0.000133508	0	0.000161013	0	0	0	0.000148052	2	0	7.40258e-05
SS53G_4780	SS53G_4780	E7K5W7_SHISO	Cytoplasmic	Phosphoribulokinase	32.344	0.000150966	0.0535428	3.323e-05	0.0786035	0	0.00332619	0	0.0200318	9	0	0.011679
SS53G_4781	SS53G_4781	E7K5W8_SHISO	Cytoplasmic	OsmC-like family protein	14.517	0	0.0242099	0	0.0100952	0	0.0186347	0	0.0104493	2	0	0.014542
SS53G_4785	SS53G_4785	E7K5X2_SHISO	Cytoplasmic	Para-aminobenzoate synthase glutamine amidotransferase component II	20.702	0	0.0242642	0	0.0121451	0	0.00281294	0	0.00126348	5	0	0.00203821
SS53G_4786	SS53G_4786	E7K5X3_SHISO	Cytoplasmic	Cell filamentation protein fic	22.959	0	0.0585717	0	0.0527549	0	0	0	0.0143451	8	0	0.00717256
SS53G_4800	SS53G_4800	E7K5Y7_SHISO	Cytoplasmic	HTH-type transcriptional regulator frlR	30.231	0	0.0196483	0	0.0125148	0	0.00355733	0	0.00307768	7	0	0.00331751
SS53G_4829	SS53G_4829	E7K616_SHISO	Cytoplasmic	Heat shock protein 15	15.514	0	0	0	0.0256657	0	0.00107001	0	0.0011576	4	0	0.0011138
SS53G_4837	SS53G_4837	E7K624_SHISO	Cytoplasmic	Transcriptional regulatory protein ompR	27.353	0.000109469	0.0934467	0	0.0549466	0.000132951	0.0867555	0	0.052732	16	6.64756e-05	0.0697437
SS53G_4839	SS53G_4839	E7K626_SHISO	Cytoplasmic	Protein yhgF	85.113	0	0.00676033	0	0.00218937	0	0.107086	0	0.0489926	32	0	0.078039
SS53G_4851	SS53G_4851	E7K638_SHISO	Cytoplasmic	Phosphorylase	90.549	0.00011274	0.0643141	0	0.0157892	0	0	0	0.042199	29	0	0.0210995
SS53G_4859	SS53G_4859	E7K646_SHISO	Cytoplasmic	Glycerol-3-phosphate regulon repressor	28.048	0	0.0032123	0.000330905	0.678953	0	0.026211	0	0.0169095	7	0	0.0215602
SS53G_4862	SS53G_4862	E7K649_SHISO	Cytoplasmic	Aerobic glycerol-3-phosphate dehydrogenase	56.849	0	0.0257814	0	0.0130682	5.54053e-05	0.00654337	0.000219297	0.559759	44	0.000137351	0.283151
SS53G_4888	SS53G_4888	E7K675_SHISO	Cytoplasmic	Thermoresistant gluconokinase	19.531	0	0.00205906	0	0	0	0.00136497	0	0	3	0	0.000682484
SS53G_4889	SS53G_4889	E7K676_SHISO	Cytoplasmic	HTH-type transcriptional regulator gntR	36.422	0	0.00346692	0	0.00290163	0.0189131	0.0117087	0.0591843	0.00783055	8	0.0390487	0.00976964
SS53G_4890	SS53G_4890	E7K677_SHISO	Cytoplasmic	Cupin domain protein	26.235	0	0.0797041	0	0.050485	0	0.00261578	0	0.000472978	4	0	0.00154438
SS53G_4891	SS53G_4891	E7K678_SHISO	Cytoplasmic	Putative oxidoreductase yhhX	38.711	0	0.000707792	0	0.000168802	0	9.06426e-05	0	0.00946617	8	0	0.00477841
SS53G_4897	SS53G_4897	E7K684_SHISO	Cytoplasmic	Glycerophosphoryl diester phosphodiesterase	27.314	0	0.0160441	0	0.0165475	0	0.0106279	0	0.00166051	8	0	0.0061442
SS53G_4915	SS53G_4915	E7K6A2_SHISO	Cytoplasmic	Putative methyltransferase	21.686	0	0	0	0.00177516	0	0.00266246	0	0.000810262	5	0	0.00173636
SS53G_4944	SS53G_4944	E7K6D1_SHISO	Cytoplasmic	Universal stress protein A	16.066	0	0.316858	0	1.338	0	0.172783	0	0.754213	6	0	0.463498
SS53G_4948	SS53G_4948	E7K6D5_SHISO	Cytoplasmic	Oligopeptidase A	77.108	0	0.00872527	0	0.00662654	0	0.199848	0	0.182048	38	0	0.190948
SS53G_4949	SS53G_4949	E7K6D6_SHISO	Cytoplasmic	Putative uncharacterized protein	31.944	0	0.0127357	0	0.000501248	0	0.0116573	0	0.00918135	15	0	0.0104193
SS53G_5013	SS53G_5013	E7K6M7_SHISO	Cytoplasmic	Cof-like hydrolase family protein	29.721	0	0.0119819	0	0.0141648	0	0.000762912	0	0.00369143	9	0	0.00222717
SS53G_5015	SS53G_5015	E7K6M9_SHISO	Cytoplasmic	Galactonate operon transcriptional repressor	26.079	0	0.00172069	0	0	0	0.00132066	0	0.000689447	4	0	0.00100505
SS53G_5017	SS53G_5017	E7K6N1_SHISO	Cytoplasmic	KDPG and KHG aldolase family protein	21.428	0	0	0	0.00174602	0	0	0	0.000353795	2	0	0.000176898
SS53G_5043	SS53G_5043	E7K6F7_SHISO	Cytoplasmic	Acetolactate synthase	60.563	6.18142e-05	0.0311338	0	0.0136678	0	0.0297636	0	0.24381	24	0	0.136787
SS53G_5045	SS53G_5045	E7K6F9_SHISO	Cytoplasmic	Transcriptional regulatory protein uhpA	20.889	0	0.000499431	0	0.000323039	0	0.000354097	0	0.000236756	3	0	0.000295426
SS53G_5075	SS53G_5075	E7K6R2_SHISO	Cytoplasmic	Siderophore biosynthesis protein	37.232	0	0.00838226	0	0	0	0.0105927	0	0	9	0	0.00529634
SS53G_5105	SS53G_5105	E7K6U2_SHISO	Cytoplasmic	Putative uncharacterized protein	10.469	0	0.000299223	0	0.00124739	0	0	0	0.000465378	1	0	0.000232689
SS53G_5108	SS53G_5108	E7K6U5_SHISO	Cytoplasmic	Transcriptional regulatory protein dcuR	27.458	0.000124297	0.00560657	0	0.00215544	0.000151539	0.0052251	0	0.00207651	6	7.57696e-05	0.0036508
SS53G_5118	SS53G_5118	E7K6V5_SHISO	Cytoplasmic	Alpha-galactosidase	50.672	0.00013403	0	7.93133e-05	0.0448395	0	0.000132101	0	0.00178314	4	0	0.000957622
SS53G_5124	SS53G_5124	E7K6W1_SHISO	Cytoplasmic	Transcriptional regulatory protein basR/pmrA	25.044	0	0.00223697	0	0.00620432	0	0.00190148	0	0.00545163	7	0	0.00367655
SS53G_5183	SS53G_5183	E7K720_SHISO	Cytoplasmic	Regulatory protein soxS	12.881	0	0.206685	0	0	0	0.00109555	0	0	1	0	0.000547775
SS53G_5192	SS53G_5192	E7K729_SHISO	Cytoplasmic	Aromatic-amino-acid aminotransferase	43.591	0	0.0195066	0	0.0159908	0	0.149569	0	0.0517602	18	0	0.100665
SS53G_5231	SS53G_5231	E7K768_SHISO	Cytoplasmic	N-hydroxyarylamine O-acetyltransferase	32.229	0	0.0138204	0	0.0078425	0	0	0	0.000994466	3	0	0.000497233
SS53G_5232	SS53G_5232	E7K769_SHISO	Cytoplasmic	Phenazine biosynthesis PhzF family protein	32.279	0	0	0.00010078	5.88539e-05	0	0	0	0.00196591	5	0	0.000982956
SS53G_5253	SS53G_5253	E7K790_SHISO	Cytoplasmic	Peroxiredoxin osmC	15.145	0	0.00290363	0	0.0178025	0	0.0456738	0	0.111223	7	0	0.0784486
SS53G_5265	SS53G_5265	E7K7A2_SHISO	Cytoplasmic	Glutamate decarboxylase	52.652	0.00155276	0.070281	0	0.138917	0	0	0	0.375915	28	0	0.187958
SS53G_5280	SS53G_5280	E7K7B7_SHISO	Cytoplasmic	Response regulator	29.751	0	0.00947686	0	0.00313466	0	0.00956961	0	0.00327205	10	0	0.00642083
SS53G_5300	SS53G_5300	E7K7D7_SHISO	Cytoplasmic	Putative uncharacterized protein	33.921	0	0.000156017	0	0.000409045	0	0.000637382	0	0	2	0	0.000318691
SS53G_5334	SS53G_5334	E7K7H1_SHISO	Cytoplasmic	D-mannonate oxidoreductase	53.666	0	0	0	0.000811917	0	0.000571224	0	5.42032e-05	4	0	0.000312714
SS53G_5336	SS53G_5336	E7K7H3_SHISO	Cytoplasmic	Bacterial regulatory s, gntR family protein	26.565	0	0.00133018	0	0.000814714	0	0.00119936	0	0.000759352	5	0	0.000979357
SS53G_5353	SS53G_5353	E7K7J0_SHISO	Cytoplasmic	Bacterial regulatory helix-turn-helix , lysR family protein	32.472	0	7.05443e-05	0	0.000308604	0	0.000663222	0	0.0019669	5	0	0.00131506
SS53G_5383	SS53G_5383	E7K7M0_SHISO	Cytoplasmic	Aldo/keto reductase family protein	32.675	9.39483e-05	0.0574782	0	0.00380045	0	0	0	0.00437255	5	0	0.00218628
SS53G_5389	SS53G_5389	E7K7P9_SHISO	Cytoplasmic	Iron-sulfur cluster binding protein	52.969	0	0	0	0.0470715	0	0	0	0.00837579	8	0	0.00418789
SS53G_5412	SS53G_5412	E7K7S2_SHISO	Cytoplasmic	Zinc-type alcohol dehydrogenase-like protein yahK	38.08	0	0	0	0.0267818	0	0	0	0.035782	15	0	0.017891
SS53G_5423	SS53G_5423	E7K7T2_SHISO	Cytoplasmic	Lactose operon repressor	38.59	0	0.0688657	0	0.0795719	0	0.000146476	0	0.000184475	3	0	0.000165475
SS53G_5444	SS53G_5444	E7K7V3_SHISO	Cytoplasmic	Alpha-ketoglutarate-dependent taurine dioxygenase	32.405	0	0	0	0.000107094	0	0	0	0.00940665	5	0	0.00470333
SS53G_5467	SS53G_5467	E7K7X6_SHISO	Cytoplasmic	AroM family protein	24.921	0.000300937	0.0588729	0.000150818	0.0989226	0	0	0	0.012487	6	0	0.00624349
SS53G_5475	SS53G_5475	E7K7Y4_SHISO	Cytoplasmic	Exonuclease sbcC	118.6	0	0.000893321	0	0.00139678	0	0.00535252	0	0.00690975	15	0	0.00613114
SS53G_5498	SS53G_5498	E7K807_SHISO	Cytoplasmic	Aldo/keto reductase family protein	36.407	0	0	0	0.000355814	0	0	0	0.00764583	15	0	0.00382292
SS53G_5500	SS53G_5500	E7K809_SHISO	Cytoplasmic	Geranyltranstransferase	32.142	0	0.0379244	0	0.0219557	0	0.00116323	0.000382007	0.00776465	3	0.000191004	0.00446394
SS53G_5513	SS53G_5513	E7K822_SHISO	Cytoplasmic	Acetyltransferase family protein	19.795	0	0	0	0.00223167	0	0	0	0.00154994	3	0	0.000774968
SS53G_5529	SS53G_5529	E7K838_SHISO	Cytoplasmic	DNA-binding protein HU-beta	9.2255	0.000259935	0.0355665	0.00193413	0.0724299	0	0.100333	0	0.0516449	7	0	0.0759889
SS53G_5534	SS53G_5534	E7K843_SHISO	Cytoplasmic	Putative uncharacterized protein	15.101	0	0	0	0.0003999	0	0	0	0.00783016	4	0	0.00391508
SS53G_5557	SS53G_5557	E7K866_SHISO	Cytoplasmic	HTH-type transcriptional regulator acrR	24.766	0	0.00665446	0	0.00645725	0	0.0008768	0	0.000596485	3	0	0.000736643
SS53G_5560	SS53G_5560	E7K869_SHISO	Cytoplasmic	Primosomal replication protein N''	20.407	0	0.00782152	0	0.00640435	0.000443235	0.00259993	0	0.00112019	4	0.000221618	0.00186006
SS53G_5581	SS53G_5581	E7K7M7_SHISO	Cytoplasmic	GumN family protein	29.902	0	0.00186169	0	0.00103396	0	0.000532964	0	0.000379558	3	0	0.000456261
SS53G_5607	SS53G_5607	E7K893_SHISO	Cytoplasmic	Peptidyl-prolyl cis-trans isomerase	18.167	5.94756e-05	0.0327246	0	0.042945	4.79754e-05	0.0201783	0	0.0273731	9	2.39877e-05	0.0237757
SS53G_5668	SS53G_5668	E7K8F3_SHISO	Cytoplasmic	Enterochelin esterase	45.607	0	0.212499	0	0.307218	0	0.00199633	0	0.00698027	3	0	0.0044883
SS53G_5670	SS53G_5670	E7K8F5_SHISO	Cytoplasmic	Enterobactin synthetase component F	141.97	0	0.00873835	0	0.0122995	0.00117419	0	0.00105341	0.0405942	45	0.0011138	0.0202971
SS53G_5678	SS53G_5678	E7K8G3_SHISO	Cytoplasmic	Putative isochorismate synthase	42.889	0	0	0	0.00912132	0	0	0	0.0112305	9	0	0.00561523
SS53G_5679	SS53G_5679	E7K8G4_SHISO	Cytoplasmic	2,3-dihydroxybenzoate-AMP ligase	92.03	0	3.17792e-05	0	0.00744151	0	9.92659e-05	0	0.0240281	18	0	0.0120637
SS53G_5680	SS53G_5680	E7K8G5_SHISO	Cytoplasmic	2,3-dihydro-2,3-dihydroxybenzoate dehydrogenase	26.289	0	0	0	0.00973978	0	0	0	0.00898363	6	0	0.00449181
SS53G_5685	SS53G_5685	E7K8H0_SHISO	Cytoplasmic	Aminotransferase ybdL	42.988	0	0.0156483	0.000303803	0.0133891	0	0.0225859	0	0.0050915	4	0	0.0138387
SS53G_5701	SS53G_5701	E7K8I6_SHISO	Cytoplasmic	Regulator of nucleoside diphosphate kinase	14.927	0	0	0	0.000412798	0	0.00587809	0	0.0118896	5	0	0.00888385
SS53G_5720	SS53G_5720	E7K8K5_SHISO	Cytoplasmic	Cold shock-like protein cspI	10.673	0	0.355863	0	0.276333	0	0.034113	0	0.0178268	5	0	0.0259699
SS53G_5735	SS53G_5735	E7K8M0_SHISO	Cytoplasmic	Putative uncharacterized protein	11.582	0	0	0	0.00126699	0	0.000855936	0	0	2	0	0.000427968
SS53G_5764	SS53G_5764	E7K8P9_SHISO	Cytoplasmic	2-octaprenyl-3-methyl-6-methoxy-1,4-benzoquinol hydroxylase	42.99	0	0.00207642	0	0.00678349	0	0.00302977	0	0.0102317	6	0	0.00663075
SS53G_5776	SS53G_5776	E7K8Q4_SHISO	Cytoplasmic	HAD-superfamily hydrolase, subfamily IIA family protein	27.163	0	0.0377234	0	0.0115783	0	0	0	0.0244602	10	0	0.0122301
SS53G_5777	SS53G_5777	E7K8Q5_SHISO	Cytoplasmic	Protein mlc	44.541	0	0.0718661	0	0.066865	0	0.00830301	0	0.00468529	11	0	0.00649415
SS53G_5786	SS53G_5786	E7K8R4_SHISO	Cytoplasmic	Ferric uptake regulation protein	16.795	0	0.00347966	0.000399292	0.0023704	0	0.0470871	0	0.0612926	6	0	0.0541898
SS53G_5787	SS53G_5787	E7K8R5_SHISO	Cytoplasmic	Flavodoxin	24.379	0.000155259	0.0313602	0	0.0113574	0	0.0157714	0	0.0225221	8	0	0.0191467
SS53G_5790	SS53G_5790	E7K8R8_SHISO	Cytoplasmic	SeqA protein	21.603	0	0.0339672	0	0.0364077	0	0.0249059	0	0.0275953	8	0	0.0262506
SS53G_5795	SS53G_5795	E7K8S3_SHISO	Cytoplasmic	KDP operon transcriptional regulatory protein kdpE	25.358	0.00459636	0.0327076	0	0.00674242	0	0	0	0.00073998	3	0	0.00036999
SS53G_5808	SS53G_5808	E7K8T6_SHISO	Cytoplasmic	Deoxyribodipyrimidine photo-lyase	53.65	0	0.0265844	0	0.0119035	0	0	0	0.000306595	2	0	0.000153298
SS53G_5814	SS53G_5814	E7K8U2_SHISO	Cytoplasmic	NIF3 family protein	26.91	0	0.0224942	0	0.00400757	0.000460871	0.122424	0	0.0750828	8	0.000230435	0.0987536
SS53G_5815	SS53G_5815	E7K8U3_SHISO	Cytoplasmic	Allophanate hydrolase subunit 1 family protein	23.98	0	0	0	0.00381409	0	0.0135216	0	0.0186785	6	0	0.0161
SS53G_5816	SS53G_5816	E7K8U4_SHISO	Cytoplasmic	Putative uncharacterized protein	34.532	0	0.00378027	0	0.000581812	0	0	0	0.0187021	10	0	0.00935107
SS53G_5836	SS53G_5836	E7K8W4_SHISO	Cytoplasmic	Mannosyl-D-glycerate transport/metabolism system repressor mngR	28.275	0	0.00038315	0	0.00312534	0	0.00511381	0	0	5	0	0.0025569
ssb	ssb	E7K723_SHISO	Cytoplasmic	Single-stranded DNA-binding protein	18.975	0.0149798	0.110795	0.000462826	0.0934099	0.0126208	0.0713562	0.000454862	0.0621875	13	0.00653782	0.0667719
sseB	sseB	Q0T1Z7_SHIF8	Cytoplasmic	Enhanced serine sensitivity	28.986	0	0.00452245	0	0.00520948	0.000240446	0.00138909	0	0.000592415	4	0.000120223	0.000990752
SSON_0721	SSON_0721	Q3Z441_SHISS	Cytoplasmic	Putative uncharacterized protein	26.644	0	0.000331973	0	0	0	0	0	0.00224868	4	0	0.00112434
SSON_0796	SSON_0796	Q3Z3W9_SHISS	Cytoplasmic	Putative toxin	17.64	0	0	0	0.0015962	0	0.000555895	0.000141359	0.000705522	4	7.06793e-05	0.000630708
SSON_1352	SSON_1352	Q3Z2E9_SHISS	Cytoplasmic	Putative uncharacterized protein	14.463	0	0.000665758	0	0	0	0.0351938	0	0.0162326	4	0	0.0257132
SSON_1381	SSON_1381	Q3Z2C0_SHISS	Cytoplasmic	Putative an aldehyde reductase	30.988	0	0.019132	0	0	0	0	0	0.00366337	7	0	0.00183168
SSON_1417	SSON_1417	Q3Z288_SHISS	Cytoplasmic	Putative excinuclease subunit	33.705	0	0.00273714	0	0	0	0.00081382	0	0.000658087	2	0	0.000735954
SSON_1534	SSON_1534	Q3Z1X9_SHISS	Cytoplasmic	Putative uncharacterized protein	39.637	0	0.000553609	0	0	0	0.0171338	0	0.000697079	12	0	0.00891542
SSON_1571	SSON_1571	Q3Z1U2_SHISS	Cytoplasmic	Putative uncharacterized protein	25.022	0	0.00217736	0	0	0	0.00165408	0	0.00100836	5	0	0.00133122
SSON_1583	SSON_1583	Q3Z1T1_SHISS	Cytoplasmic	Putative methylase	68.062	0	0.000106634	0	0	0	0	0	0.00275388	5	0	0.00137694
SSON_1603	SSON_1603	Q3Z1R1_SHISS	Cytoplasmic	Putative aldehyde dehydrogenase	50.619	0	0.000514886	0	0.00572995	0	0	0	0.0212337	13	0	0.0106168
SSON_1622	SSON_1622	Q3Z1P5_SHISS	Cytoplasmic	Putative oxidoreductase, major subunit	83.471	0	0.00427393	0	0.00377381	6.18687e-05	0	0	0.00335109	9	3.09344e-05	0.00167554
SSON_1720	SSON_1720	Q3Z1F2_SHISS	Cytoplasmic	Putative transcriptional regulator LYSR-type	38.689	0.000347082	0	0	0.000517724	0	0.000451729	0	0.0230334	13	0	0.0117425
SSON_1856	SSON_1856	Q3Z134_SHISS	Cytoplasmic	Putative DEOR-type transcriptional regulator	27.588	0	0.00952045	0	0.00360122	0	0.00891468	0	0.00348576	10	0	0.00620022
SSON_2013	SSON_2013	YEDQ_SHISS	Cytoplasmic	Cellulose synthesis regulatory protein	64.752	0	0.0510839	0	0.0448949	0	0	0	0.000568913	2	0	0.000284457
SSON_2180	SSON_2180	Q3YYZ2_SHISS	Cytoplasmic	Hypothetical bacteriophage protein	23.542	0.00102379	0.00124094	0	0.00678525	0	0.000966187	1.93984e-05	0.00158836	5	9.69922e-06	0.00127727
SSON_2347	SSON_2347	Q3YZS0_SHISS	Cytoplasmic	Putative aminotransferase	45.517	0	0.00542513	0	0	0	0.0600502	0	0.0191579	15	0	0.039604
SSON_2669	SSON_2669	Q3YYX0_SHISS	Cytoplasmic	Putative transposase	44.278	0	0.00718067	0	0.0148367	0	0	0	0.00133479	4	0	0.000667394
SSON_2685	SSON_2685	Q3YYV5_SHISS	Cytoplasmic	Putative uncharacterized protein	41.611	0	0.00071501	0	0	0	0.000220348	0	0.000597183	3	0	0.000408765
SSON_3179	SSON_3179	Q3YXJ9_SHISS	Cytoplasmic	Putative uncharacterized protein	13.791	0	0.00168395	0	0	0	0.000140062	0	0.000603568	2	0	0.000371815
SSON_3516	SSON_3516	GPH_SHISS	Cytoplasmic	Phosphoglycolate phosphatase	27.403	0	0.0158078	0	0.00806235	0	0.00715153	0	0.00695287	8	0	0.0070522
sthA	sthA	E7JZM9_SHISO	Cytoplasmic	Soluble pyridine nucleotide transhydrogenase	51.59	0	0.0220277	0	0.0207611	0	0.0385713	0	0.0375789	19	0	0.0380751
stpA	stpA	Q3YYI8_SHISS	Cytoplasmic	DNA-binding protein	15.347	0	0.0159813	0	0.00860639	0	0.00730635	0	0.00385583	5	0	0.00558109
sucA	sucA	Q0T6W4_SHIF8	Cytoplasmic	2-oxoglutarate dehydrogenase	105.1	1.50285e-05	0.0446414	0	0.0167435	7.01319e-05	0.159246	0	0.0617416	42	3.50659e-05	0.110494
sucB	sucB	E3Y1G9_SHIFL	Cytoplasmic	Dihydrolipoyllysine-residue succinyltransferase, E2 component of oxoglutarate dehydrogenase (Succinyl-transferring) complex	44.025	0.00255456	0.332001	0	0.225067	0.000125517	0.0732099	0	0.0890403	18	6.27585e-05	0.0811251
sucC	sucC	SUCC_SHISS	Cytoplasmic	Succinyl-CoA ligase [ADP-forming] subunit beta	41.334	0	0.140251	0	0.35793	0	0.196762	0	0.519079	25	0	0.357921
sucD	sucD	E3Y1G7_SHIFL	Cytoplasmic	Succinyl-CoA ligase [ADP-forming] subunit alpha	29.763	0	0.10523	0	0.146486	0	0.106303	0	0.152969	20	0	0.129636
sufC	sufC	E7JU68_SHISO	Cytoplasmic	FeS assembly ATPase SufC	27.601	0	0.00372078	0	0.00914695	0.000190274	0.0293787	0	0.0109984	16	9.5137e-05	0.0201886
sufE	sufE	SUFE_SHISS	Cytoplasmic	Cysteine desulfuration protein sufE	15.657	0	0.00206795	0	0.000571622	0	0.00813355	0	0.00105742	3	0	0.00459548
sufS	sufS	SUFS_SHISS	Cytoplasmic	Cysteine desulfurase	44.403	0	0.0138677	0	0.00814831	0	0.0173749	0	0.00310638	11	0	0.0102407
sulII	sulII	A4SH34_SHISS	Cytoplasmic	SulII	28.469	0	0.0379442	0	0	0	0.0366645	0	0	15	0	0.0183323
tal1	tal1	TAL1_SHISS	Cytoplasmic	Transaldolase 1	37.484	0	0.315442	0	0.208721	0	0.401323	0	0.274499	32	0	0.337911
tal2	tal2	TAL2_SHISS	Cytoplasmic	Transaldolase 2	35.706	0	0.000966283	0	0.0311249	0	0.00117104	0	0.0389922	22	0	0.0200816
tam	tam	TAM_SHIF8	Cytoplasmic	Trans-aconitate 2-methyltransferase	29	0	0.00168078	0	0	0	0.00165439	0	0	3	0	0.000827195
tatD	tatD	Q3YVC6_SHISS	Cytoplasmic	Mg-dependent DNase	29.06	0.00161273	0.14799	0	0.0886914	0	0.00295189	6.40571e-05	6.83775e-05	6	3.20286e-05	0.00151014
tdh	tdh	TDH_SHISS	Cytoplasmic	L-threonine 3-dehydrogenase	37.255	0	0.00112777	0	0	0	0.0030774	0	0.00605629	8	0	0.00456685
tdk	tdk	KITH_SHISS	Cytoplasmic	Thymidine kinase	23.398	0	0.0369762	0	0.0146046	0	0.0293649	0	0.0119894	10	0	0.0206772
tehB	tehB	E7JT88_SHISO	Cytoplasmic	Tellurite resistance protein TehB	22.53	0	0.00275944	0	0.00525936	0	0.00211014	0	0.00415741	8	0	0.00313377
tesB	tesB	E7K853_SHISO	Cytoplasmic	Acyl-CoA thioesterase II	32.012	0	0.0261106	0	0.0252753	0	0.00447735	0	0.0027919	5	0	0.00363463
tgt	tgt	TGT_SHISS	Cytoplasmic	Queuine tRNA-ribosyltransferase	42.607	0.000112125	0.0797692	0	0.0189481	0	0.00507586	0	0.00233022	9	0	0.00370304
thiI	thiI	THII_SHISS	Cytoplasmic	tRNA sulfurtransferase	54.988	0	0.00204443	0	0.00220217	0	0.00381565	0	0.00424861	7	0	0.00403213
thiL	thiL	E7K805_SHISO	Cytoplasmic	Thiamine-monophosphate kinase	35.133	0	0.00451424	0	0.0100668	0	0.00538305	0	0.0124089	8	0	0.00889599
thrB	thrB	KHSE_SHISS	Cytoplasmic	Homoserine kinase	33.594	0	0.0057682	0	0.00300341	0	0.123966	0	0.0962649	11	0	0.110115
thrC	thrC	E3YAL8_SHIFL	Cytoplasmic	Threonine synthase	47.191	7.57468e-05	0.367978	1.44677e-05	0.0620371	0.000158716	0.589399	3.53622e-05	0.102716	27	9.7039e-05	0.346058
thrS	thrS	SYT_SHISS	Cytoplasmic	Threonyl-tRNA synthetase	74.013	4.48335e-05	0.0131357	0	0.010061	0.000147336	0.0329981	0	0.0261262	28	7.36678e-05	0.0295622
thyA	thyA	TYSY_SHISS	Cytoplasmic	Thymidylate synthase	30.465	0	0.0343635	0	0.0140119	0	0.0355326	0	0.014977	11	0	0.0252548
tig	tig	TIG_SHISS	Cytoplasmic	Trigger factor	48.192	0.000117838	0.373753	0	0.240293	0.000252148	0.611347	0	0.406297	35	0.000126074	0.508822
tktA	tktA	Q3YXT6_SHISS	Cytoplasmic	Transketolase 1 isozyme	72.153	0.00050843	0.115214	0	0.0623757	0.00162885	0.282155	0	0.157906	26	0.000814427	0.22003
tmk	tmk	KTHY_SHISS	Cytoplasmic	Thymidylate kinase	23.783	0	0.00797947	0	0.00371408	0	0.00644123	0	0.00309917	8	0	0.0047702
tnaA	tnaA	TNAA_SHIF8	Cytoplasmic	Tryptophanase	52.773	0	0.000122834	0	0	0	0.000220018	0	0	1	0	0.000110009
tolA	tolA	E7K8X4_SHISO	Cytoplasmic	Protein TolA	42.355	0	0.0170541	0	0.0121673	0	0.000995576	0	0.000634815	4	0	0.000815196
topA	topA	E7JX22_SHISO	Cytoplasmic	DNA topoisomerase	97.543	0	0.00206843	0	0.00140998	0.00115911	0.0217365	0	0.0121194	34	0.000579554	0.0169279
topB	topB	E7K2K4_SHISO	Cytoplasmic	DNA topoisomerase	75.37	0	0.000523378	0.000121734	0.000973601	0	0.000203454	0	0.000513092	4	0	0.000358273
tpiA	tpiA	TPIS_SHISS	Cytoplasmic	Triosephosphate isomerase	26.972	0	0.230185	0	0.157791	0	0.210726	0	0.149322	16	0	0.180024
treC	treC	E7K1I8_SHISO	Cytoplasmic	Alpha,alpha-phosphotrehalase	69.557	0.000174673	1.38063	7.46553e-05	1.26593	0	0.000315193	0	0.000392944	2	0	0.000354068
treF	treF	TREF_SHISS	Cytoplasmic	Cytoplasmic trehalase	63.661	0	0	0	0.00498327	0	0	0	0.000204683	1	0	0.000102342
treR	treR	E7K1J0_SHISO	Cytoplasmic	Trehalose operon repressor	35.404	0	0.00159411	0	0.00777152	0	0.00191557	0	0.00965355	11	0	0.00578456
trmA	trmA	E3Y403_SHIFL	Cytoplasmic	tRNA (uracil-5-)-methyltransferase	41.952	0	0.00305337	0	0.000353215	0	0.00434771	0	0.0005199	8	0	0.0024338
trmB	trmB	TRMB_SHISS	Cytoplasmic	tRNA (guanine-N(7)-)-methyltransferase	27.307	0	0.0177966	0	0.0158509	0	0.0164945	0	0.0151864	8	0	0.0158405
trmD	trmD	TRMD_SHISS	Cytoplasmic	tRNA (guanine-N(1)-)-methyltransferase	28.422	0	0.00294835	0	0.00220771	0	0.00284422	0	0.00220154	6	0	0.00252288
trmJ	trmJ	TRMJ_SHISS	Cytoplasmic	tRNA (cytidine/uridine-2'-O-)-methyltransferase TrmJ	27.048	0.00392168	0.0389689	0.00767401	0.0110009	0.00470981	0.0357751	0.0107507	0.0104398	9	0.00773026	0.0231075
trpA	trpA	TRPA_SHIF8	Cytoplasmic	Tryptophan synthase alpha chain	28.671	9.16716e-05	0.0711764	0	0.0217667	0.000116701	0.0692639	0	0.021896	15	5.83505e-05	0.04558
trpB	trpB	TRPB_SHIF8	Cytoplasmic	Tryptophan synthase beta chain	42.983	0	0.0437696	0	0.0256294	0	0.0638554	0	0.0386512	16	0	0.0512533
trpC	trpC	Q3Z110_SHISS	Cytoplasmic	N-(5-phosphoribosyl)anthranilate isomerase	49.442	0	0	0	0.000796878	0	0.0451303	0	0.0194473	20	0	0.0322888
trpC	trpC	Q0T5D4_SHIF8	Cytoplasmic	N-(5-phosphoribosyl)anthranilate isomerase and indole-3-glycerolphosphate synthetase	49.51	0	0.0334464	0	0.0193428	0	0.00134799	0	0	20	0	0.000673997
trpE	trpE	E3Y282_SHIFL	Cytoplasmic	Anthranilate synthase component I	57.521	0	0.0214197	0	0.000311153	0	0.0793519	0	0.0147969	19	0	0.0470744
trpR	trpR	TRPR_SHISS	Cytoplasmic	Trp operon repressor	12.355	0	0	0	0.00123162	0	0	0	0.000533885	1	0	0.000266942
trpS	trpS	E7K5Z9_SHISO	Cytoplasmic	Tryptophanyl-tRNA synthetase	37.407	0	0.0880091	0	0.0495252	0	0.11174	0	0.0649992	20	0	0.0883696
truB	truB	TRUB_SHISS	Cytoplasmic	tRNA pseudouridine synthase B	35.069	0	0.00455104	0	0.00303339	0	0.00541704	0	0.00373232	14	0	0.00457468
truD	truD	TRUD_SHISS	Cytoplasmic	tRNA pseudouridine synthase D	39.091	0	0.0276855	0	0.00974863	0	0.0367331	0	0.0133705	17	0	0.0250518
trxA	trxA	Q3YVI3_SHISS	Cytoplasmic	Thioredoxin	15.994	0	0.000523378	0	0.00419651	0	0.0453792	0	0.0160495	6	0	0.0307143
trxB	trxB	E3XZR1_SHIFL	Cytoplasmic	Thioredoxin reductase	34.565	0	0.24465	0	0.124323	0	0.287019	0	0.150771	15	0	0.218895
tsf	tsf	EFTS_SHISS	Cytoplasmic	Elongation factor Ts	30.423	0.000165472	0.0458841	0.000148397	0.026807	0.000572305	0.155315	4.84568e-05	0.110011	30	0.000310381	0.132663
ttcA	ttcA	TTCA_SHISS	Cytoplasmic	tRNA 2-thiocytidine biosynthesis protein TtcA	35.489	0	0.00266914	0	0.0037952	0	0.0032151	0	0.00472559	11	0	0.00397034
ttk	ttk	Q3YW03_SHISS	Cytoplasmic	HTH-type protein slmA	24.318	0	0.116292	0	0.123658	0	0.00549249	0	0.00550939	11	0	0.00550094
tuf2	tuf2	EFTU2_SHISS	Cytoplasmic	Elongation factor Tu 2	43.313	0	0.0275919	0	0.0231103	0.0488745	3.52862	0.00633594	4.44676	39	0.0276052	3.98769
tus	tus	TUS_SHISS	Cytoplasmic	DNA replication terminus site-binding protein	35.741	0.00233836	0.0208477	0	0.186417	0	0.000634908	0.000225351	0.00122089	10	0.000112676	0.000927898
tusD	tusD	TUSD_SHISS	Cytoplasmic	Sulfurtransferase TusD	13.623	0	0.00510442	0	0.00124966	0	0.00236019	0	0.000597299	2	0	0.00147875
tusE	tusE	TUSE_SHISS	Cytoplasmic	Sulfurtransferase TusE	14.524	0	0.00822318	0	0.00136871	0	0.00405373	0	0.000697473	2	0	0.0023756
tyrS	tyrS	SYY_SHISS	Cytoplasmic	Tyrosyl-tRNA synthetase	47.526	7.92403e-05	0.0951082	0	0.0741531	0.000167215	0.153418	0	0.123648	22	8.36073e-05	0.138533
ubiC	ubiC	UBIC_SHISS	Cytoplasmic	Chorismate--pyruvate lyase	18.821	6.8566e-05	0.0898037	0	0.0620974	0	0.00538124	0	0.00461885	7	0	0.00500005
ubiD	ubiD	UBID_SHISS	Cytoplasmic	3-octaprenyl-4-hydroxybenzoate carboxy-lyase	55.603	0	0.0174467	0	0.00423707	0	0.0329261	0	0.00826593	12	0	0.020596
ubiE	ubiE	UBIE_SHISS	Cytoplasmic	Ubiquinone/menaquinone biosynthesis methyltransferase ubiE	28.073	0	0.0292345	0	0.035735	0	0.0278556	0	0.0351975	14	0	0.0315265
ubiG	ubiG	UBIG_SHISS	Cytoplasmic	3-demethylubiquinone-9 3-methyltransferase	26.571	0	0.0406446	0	0.0205105	0	0.00677306	0	0.00556186	9	0	0.00616746
ucpA	ucpA	Q3YZB6_SHISS	Cytoplasmic	Putative oxidoreductase	30.563	0	0	0	0.0626352	0	0.0093601	0	0.0137923	10	0	0.0115762
udk	udk	Q3Z0D7_SHISS	Cytoplasmic	Uridine kinase	26.446	0	0.0116352	0	0.00619046	0	0.0104439	0	0.00574396	8	0	0.00809392
udp	udp	E7JZ36_SHISO	Cytoplasmic	Uridine phosphorylase	27.164	0	0.161955	0	0.238597	0	0.149319	0	0.227398	12	0	0.188359
ulaR	ulaR	ULAR_SHISS	Cytoplasmic	HTH-type transcriptional regulator ulaR	27.544	0	0.00132427	0	0.0029044	0	0.00292042	0	0.0011671	6	0	0.00204376
ung	ung	UNG_SHISS	Cytoplasmic	Uracil-DNA glycosylase	25.709	0	0.034321	0	0.00429224	0	0.0299484	0	0.00387166	8	0	0.01691
upp	upp	Q3YZ54_SHISS	Cytoplasmic	Uracil phosphoribosyltransferase	23.559	0.000144816	0.0924305	0	0.0815092	0.000151485	0.0739095	0	0.0673739	14	7.57426e-05	0.0706417
uvrA	uvrA	E7K724_SHISO	Cytoplasmic	Excinuclease ABC, A subunit	103.87	0	0.00155292	0	0.00143862	0.00057038	0.0305075	0	0.0136611	35	0.00028519	0.0220843
uvrB	uvrB	UVRB_SHISS	Cytoplasmic	UvrABC system protein B	76.268	0	0.00663748	0	0.00413705	0	0.017182	0	0.0110704	15	0	0.0141262
uvrC	uvrC	UVRC_SHISS	Cytoplasmic	UvrABC system protein C	68.187	0	0.0205612	0	0.0164847	0	0.0475859	0	0.0394377	10	0	0.0435118
uvrD	uvrD	E3Y8V1_SHIFL	Cytoplasmic	DNA helicase II	82.019	1.23736e-05	0.0280252	0	0.00697892	0	0.0248708	0.000284409	0.00914524	19	0.000142205	0.017008
uvrY	uvrY	Q3Z2T8_SHISS	Cytoplasmic	Putative 2-component transcriptional regulator	23.892	0.000202757	0.0603314	0	0.0779697	0	0.0133799	0	0.00250646	12	0	0.00794319
uxaC	uxaC	UXAC_SHISS	Cytoplasmic	Uronate isomerase	53.987	0	0	0	0.000854568	0	0	0	0.00161869	5	0	0.000809346
uxuA	uxuA	UXUA_SHISS	Cytoplasmic	Mannonate dehydratase	44.823	0	0.000296874	0	0.0007342	0	0.000467324	0	0.00162296	5	0	0.00104514
valS	valS	SYV_SHISS	Cytoplasmic	Valyl-tRNA synthetase	108.18	3.88208e-05	0.0201015	0	0.00682657	0.00018647	0.0738081	0	0.0259106	53	9.32349e-05	0.0498594
vsr	vsr	Q0T3H4_SHIF8	Cytoplasmic	DNA mismatch endonuclease, patch repair protein	18.085	0	0.00893401	6.69498e-05	0.00317799	0	0.00040608	0	0.000725318	3	0	0.000565699
waaY	waaY	Q0SYF4_SHIF8	Cytoplasmic	Putative LPS biosynthesis protein	27.508	0	0	0	0.00746317	0	0.00344622	0	0	3	0	0.00172311
wecE	wecE	Q3YVH2_SHISS	Cytoplasmic	Putative regulator	41.92	0	0.00731258	0	0	0	0.0125968	0	0.0282646	11	0	0.0204307
wecG	wecG	WECG_SHISS	Cytoplasmic	Probable UDP-N-acetyl-D-mannosaminuronic acid transferase	27.962	0	0.0301402	0	0.0483941	0	0.000484497	0	0.00220995	9	0	0.00134722
xerC	xerC	XERC_SHISS	Cytoplasmic	Tyrosine recombinase xerC	33.79	0	0.00102488	0	0.00119328	0	0.00117541	0	0.00141468	6	0	0.00129504
xerD	xerD	E7JY09_SHISO	Cytoplasmic	Tyrosine recombinase xerD	34.26	0	0.00601899	0	0.00221174	0	0.00699905	0	0.00265859	11	0	0.00482882
xseA	xseA	EX7L_SHISS	Cytoplasmic	Exodeoxyribonuclease 7 large subunit	51.88	0	0	0	0.00134483	0	0.00734043	0	0.000912345	9	0	0.00412639
xth	xth	E3Y2X6_SHIFL	Cytoplasmic	Exodeoxyribonuclease III	30.955	0	0.00416863	0	0.000501223	0	0.0145987	0	0.0118999	16	0	0.0132493
xylB	xylB	E7K0Q8_SHISO	Cytoplasmic	Xylulokinase	52.722	0	0	0	0.000331705	0	0	0	0.000613581	3	0	0.000306791
yaaA	yaaA	YAAA_SHISS	Cytoplasmic	UPF0246 protein yaaA	29.608	0	0.038032	0	0.00457986	0	0.0382196	0	0.00475762	14	0	0.0214886
yacF	yacF	YACF_SHISS	Cytoplasmic	UPF0289 protein yacF	28.332	0	0.0117747	0	0.0069689	0	0.0113229	0	0.00692739	7	0	0.00912513
yadB	yadB	Q0T862_SHIF8	Cytoplasmic	Glutamyl-Q tRNA(Asp) synthetase	34.827	3.52906e-05	0.13811	0	0.128054	0	0.000299405	0	0.00154127	5	0	0.000920337
yaeG	yaeG	Q3Z5J5_SHISS	Cytoplasmic	Putative uncharacterized protein yaeG	44.267	0	0.000212776	0	0	0	0	0	0.000295904	2	0	0.000147952
yaeH	yaeH	YAEH_SHISS	Cytoplasmic	UPF0325 protein yaeH	15.096	0	0.0203925	0	0.0461167	0	0.0104487	0	0.0244258	10	0	0.0174372
yaeO	yaeO	Q3Z5G8_SHISS	Cytoplasmic	Putative uncharacterized protein yaeO	9.7239	0	0	0	0.000809146	0	0.0102026	0	0.00980662	3	0	0.0100046
yaeR	yaeR	Q3Z5H0_SHISS	Cytoplasmic	Putative uncharacterized protein yaeR	15.679	0	0	0	0.000190521	0	0.00672238	0	0.00306145	2	0	0.00489191
yaeS	yaeS	Q3Z5I4_SHISS	Cytoplasmic	Putative uncharacterized protein yaeS	28.419	0	0.030913	0	0.0287442	0	0.00225485	0	0.000842642	4	0	0.00154874
yafB	yafB	Q3Z5F6_SHISS	Cytoplasmic	Putative aldose reductase	29.492	0	0.00330303	0	0	0	0.00543054	0	0	5	0	0.00271527
yafS	yafS	Q0T801_SHIF8	Cytoplasmic	Putative uncharacterized protein yafS	27.225	0	0.0126321	0	0.0055652	0	0.000895092	0	0	2	0	0.000447546
yaiD	yaiD	Q0T7J4_SHIF8	Cytoplasmic	Putative uncharacterized protein yaiD	36.769	0	0.00233765	0	0.000845095	0	0.0240143	0	0.00674762	13	0	0.015381
yaiI	yaiI	YAII_SHISS	Cytoplasmic	UPF0178 protein yaiI	21.937	0	0.00222049	0	0.000568964	0	0.00165331	0	0.000437916	4	0	0.00104561
yaiL	yaiL	Q3Z552_SHISS	Cytoplasmic	Nucleoprotein/polynucleotide-associated enzyme	24.159	0	0.00271333	0	0.000571062	0	0	0	0.0066222	5	0	0.0033111
yajF	yajF	Q3Z514_SHISS	Cytoplasmic	Possible NAGC-like transcriptional regulator	37.489	0	0.00517462	0	0.000614361	0	0	0	0.0106001	15	0	0.00530007
yajQ	yajQ	YAJQ_SHISS	Cytoplasmic	UPF0234 protein yajQ	18.344	0.000170594	0.0794465	0	0.104328	0.000138949	0.0494649	0	0.0671466	12	6.94745e-05	0.0583058
ybaK	ybaK	Q3Z4R6_SHISS	Cytoplasmic	Putative uncharacterized protein ybaK	17.093	0	0.00096866	0	0	0	0.00265363	0	0.00581755	11	0	0.00423559
ybaO	ybaO	Q0T7D6_SHIF8	Cytoplasmic	Putative LRP-like transcriptional regulator	21.681	0	0.0371347	0	0.00901576	0	7.84702e-05	0	0	1	0	3.92351e-05
ybbN	ybbN	Q0T794_SHIF8	Cytoplasmic	Putative thioredoxin-like protein	33.083	0	0.0340267	0	0.0142086	0	0.0432933	0	0.0310069	12	0	0.0371501
ybbO	ybbO	Q3Z4Q4_SHISS	Cytoplasmic	Putative oxidoreductase	29.41	0	0	0	0.00552489	0	0.00131571	0	0.00397436	8	0	0.00264504
ybdK	ybdK	CAAL_SHISS	Cytoplasmic	Carboxylate-amine ligase YbdK	41.655	0.00209901	0.454368	0	0.189349	0	0	0	0.00579111	9	0	0.00289555
ybdR	ybdR	Q3Z4I5_SHISS	Cytoplasmic	Putative oxidoreductase	44.206	0	0.00902311	0	0.0128621	0	0	0	0.0971467	14	0	0.0485734
ybeD	ybeD	YBED_SHISS	Cytoplasmic	UPF0250 protein ybeD	9.8272	0	0.00769301	0	0.00310543	0	0.00256599	0	0.00107073	3	0	0.00181836
ybeY	ybeY	RRMF_SHISS	Cytoplasmic	Probable rRNA maturation factor YbeY	17.525	0	0.00105482	0	0.0025502	0	0.017928	0	0.0297563	1	0	0.0238422
ybeZ	ybeZ	Q3Z4D2_SHISS	Cytoplasmic	Putative ATP-binding protein in pho regulon	40.654	0	0.000535691	0	0	0	0.0431357	0	0.0397781	18	0	0.0414569
ybfE	ybfE	Q3Z4B5_SHISS	Cytoplasmic	Putative uncharacterized protein ybfE	13.873	0	0.0192424	0	0.00523047	0	0.000549569	0	0.000200374	1	0	0.000374972
ybhA	ybhA	Q0T6Z6_SHIF8	Cytoplasmic	Putative phosphatase	33.941	1.66932e-05	0	0	0.00114425	0	0.0196548	0	0	9	0	0.0098274
ybiH	ybiH	Q3Z3Y9_SHISS	Cytoplasmic	Putative transcriptional regulator	25.421	0	0.00188609	0	0.00290062	0	0	0	0.00091665	2	0	0.000458325
ycaO	ycaO	Q3Z3L7_SHISS	Cytoplasmic	Putative uncharacterized protein ycaO	67.008	0	0.00457397	0	0.00970048	0	0.0492758	0	0.0276193	12	0	0.0384476
ycbG	ycbG	YCBG_SHISS	Cytoplasmic	UPF0268 protein ycbG	17.693	0	0.000398464	0	0.0011696	0	0.000239287	0	0.000726048	2	0	0.000482668
ycbP	ycbP	Q3Z3I4_SHISS	Cytoplasmic	Putative uncharacterized protein ycbP	21.281	0	0.00116714	0	0.000411665	0	0	0	0.00672791	3	0	0.00336395
yccY	yccY	Q3Z3D9_SHISS	Cytoplasmic	Putative phosphatase	16.833	0	0	0	0.0139559	0	0	0	0.00824231	4	0	0.00412116
ycdX	ycdX	YCDX_SHISS	Cytoplasmic	Putative hydrolase ycdX	26.832	0	0.000891017	0	0.00029626	0	0	0	0.00858695	9	0	0.00429348
yceA	yceA	YCEA_SHISS	Cytoplasmic	UPF0176 protein yceA	39.735	0	0.00445056	0	4.75577e-05	0	0.00600227	0	6.63014e-05	3	0	0.00303429
yceF1	yceF1	YCEF1_SHISS	Cytoplasmic	Maf-like protein yceF 1	23.226	0	0.0481938	0	0.0617459	0	0.0101653	0	0.0278886	8	0	0.019027
yceF2	yceF2	YCEF2_SHISS	Cytoplasmic	Maf-like protein yceF 2	21.429	0	0	0	0.00709637	0	0.00190332	0	0.00156154	5	0	0.00173243
ycfD	ycfD	Q3Z2Z1_SHISS	Cytoplasmic	Putative uncharacterized protein ycfD	43.036	0	0.021666	0	0.0117478	0	0.00875967	0	0.0361691	7	0	0.0224644
ycfH	ycfH	Q3Z317_SHISS	Cytoplasmic	Putative uncharacterized protein ycfH	29.808	0	0	0	0.00901072	0	0.0194877	0	0.00937179	12	0	0.0144298
ycfP	ycfP	Q3Z309_SHISS	Cytoplasmic	Putative uncharacterized protein ycfP	23.31	0	0.00599691	0	0.0239539	0	0.015581	0	0.0245385	10	0	0.0200598
ycfQ	ycfQ	Q3Z306_SHISS	Cytoplasmic	Putative uncharacterized protein ycfQ	26.192	0	0.019262	0	0.0089611	0	0.000332816	0	0.000207369	1	0	0.000270093
ycgB	ycgB	Q3Z2W0_SHISS	Cytoplasmic	Putative sporulation protein	60.831	0	0.00349523	0	0.000906993	0	0	0	0.00340675	6	0	0.00170338
ycgC	ycgC	Q0T5J7_SHIF8	Cytoplasmic	Putative PTS system enzyme I	48.979	0	0.0170615	0	0	0	0.0121565	0	0	12	0	0.00607825
ycgL	ycgL	YCGL_SHISS	Cytoplasmic	UPF0745 protein YcgL	12.399	0	0.00650189	0	0.00330899	0	0.00273624	0	0.00143949	3	0	0.00208787
yciH	yciH	Q3Z132_SHISS	Cytoplasmic	Putative uncharacterized protein yciH	11.541	0	0.0196936	0	0.0300038	0	0.00961966	0	0	2	0	0.00480983
yciM	yciM	Q3Z130_SHISS	Cytoplasmic	Putative heat shock protein	44.461	0	0.000711387	0	0.000556494	0	0.0013446	0	0.000462147	6	0	0.000903374
yciO	yciO	Q3Z115_SHISS	Cytoplasmic	Putative uncharacterized protein yciO	24.502	0	0.000374375	0	0.000225656	0	0.0233574	0	0.0648232	11	0	0.0440903
ycjG	ycjG	E3Y2F3_SHIFL	Cytoplasmic	Uncharacterized protein ycjG	34.658	0	0.00370276	0	0.0016001	0	0.0043557	0	0.00194572	7	0	0.00315071
ycjZ	ycjZ	Q3Z178_SHISS	Cytoplasmic	Putative transcriptional regulator LYSR-type	33.477	0	0	0	0.000249218	0	0.000500002	0	0.00124528	5	0	0.000872642
ydaA	ydaA	Q3Z182_SHISS	Cytoplasmic	Putative uncharacterized protein ydaA	35.706	0	0.0245577	0	0	0	0.0459814	0	0.0843468	10	0	0.0651641
ydcP	ydcP	Q3Z1G7_SHISS	Cytoplasmic	Putative collagenase	74.286	0	0.00144083	0	7.04926e-05	0	0	0	0.00170696	3	0	0.000853481
ydcW	ydcW	E7JTB3_SHISO	Cytoplasmic	Gamma-aminobutyraldehyde dehydrogenase	50.859	0	0.015073	0	0.0450763	0	0	0	0.00602194	7	0	0.00301097
yddV	yddV	YDDV_SHISS	Cytoplasmic	Diguanylate cyclase yddV	53.174	0	0.101497	0	0.027261	0	0	0	0.00644456	7	0	0.00322228
ydiA	ydiA	YDIA_SHISS	Cytoplasmic	Putative phosphotransferase ydiA	31.211	0	0.000657719	0	0.0011336	0	0.0151557	0	0.0163107	12	0	0.0157332
ydiJ	ydiJ	Q3Z240_SHISS	Cytoplasmic	Putative oxidase	113.2	0	0.027473	0	0.0281522	3.61691e-05	0.0131149	0	0.0169183	34	1.80845e-05	0.0150166
ydjB	ydjB	Q3Z2B4_SHISS	Cytoplasmic	Putative uncharacterized protein ydjB	23.45	0	0.0280864	0	0.0754051	0	0.0038122	0	0.00145804	4	0	0.00263512
yeaD	yeaD	Q3Z2B9_SHISS	Cytoplasmic	Putative uncharacterized protein yeaD	33.379	0	0.0379414	0	0.0673285	0	0.0365775	0	0.0900256	16	0	0.0633015
yeaG	yeaG	Q3Z2C2_SHISS	Cytoplasmic	Putative uncharacterized protein yeaG	74.493	0	0.00478966	0	0.00177214	0	0	0	0.105408	36	0	0.0527039
yeaH	yeaH	E7K1Y7_SHISO	Cytoplasmic	UPF0229 protein yeaH	49.293	0	0	0	0.000579646	0	0	0	0.00100248	3	0	0.000501241
yeaT	yeaT	Q3Z2D9_SHISS	Cytoplasmic	Putative transcriptional regulator LYSR-type	35.554	0	0.000344003	0	0.0169684	0.000547921	0	0	0.000645825	6	0.000273961	0.000322912
yebC	yebC	YEBC_SHISS	Cytoplasmic	UPF0082 protein yebC	26.422	0	0.00143395	0	0.00291397	0	0.00128597	0	0.00270134	7	0	0.00199365
yebH	yebH	Q3Z2G3_SHISS	Cytoplasmic	Putative enzyme	30.439	0	0.000535663	0	0.00120479	0	0.00106196	0	0.00138636	8	0	0.00122416
yecD	yecD	Q3Z2M5_SHISS	Cytoplasmic	Putative uncharacterized protein yecD	21.738	0	0.0322858	0	0.0768713	0	0	0	0.0208931	5	0	0.0104465
yecI	yecI	Q3Z2S9_SHISS	Cytoplasmic	Ferritin-like protein	18.894	0	0.0826026	0	0.104016	0	4.26724e-05	0	8.91381e-05	2	0	6.59052e-05
yedP	yedP	MPGP_SHISS	Cytoplasmic	Putative mannosyl-3-phosphoglycerate phosphatase	30.502	0	0.0036911	0	0	0	0	0	0.00189974	2	0	0.000949872
yedW	yedW	Q0T3G1_SHIF8	Cytoplasmic	Putative 2-component transcriptional regulator	29.47	0	0.173731	0	0.0511451	0.000305631	0	0	0	1	0.000152815	0
yeeN2	yeeN2	E3Y191_SHIFL	Cytoplasmic	UPF0082 protein yeeN 2	25.837	0	0.00645745	0	0.00251309	0	0.0056628	0	0.00227813	6	0	0.00397047
yeeX	yeeX	Q3Z0H9_SHISS	Cytoplasmic	Putative alpha helix protein	15.132	0	0	0	0.0119559	0	0.0098262	0	0	4	0	0.0049131
yegS	yegS	YEGS_SHIF8	Cytoplasmic	Probable lipid kinase YegS	31.971	0	0.0096549	0	0.00370148	0	8.82975e-05	0	0.00541914	7	0	0.00275372
yeiP	yeiP	EFPL_SHISS	Cytoplasmic	Elongation factor P-like protein	21.504	0.00239783	0.699385	0.00107856	0.664619	0	0.0201386	0	0.0174362	5	0	0.0187874
yejK	yejK	NDPA_SHIF8	Cytoplasmic	Nucleoid-associated protein YejK	37.823	0	0.0259896	0	0.0377003	0	0.0582428	0	0.0114107	17	0	0.0348268
yfbR	yfbR	YFBR_SHIF8	Cytoplasmic	UPF0207 protein yfbR	22.678	0	0.00141877	0	0.00198559	0	0.00109206	0	0.00157988	7	0	0.00133597
yfbU	yfbU	Q3YZR7_SHISS	Cytoplasmic	UPF0304 protein yfbU	20.226	0.000531073	0.105553	0	0.100033	0.000476937	0.0724618	0	0.0709874	15	0.000238469	0.0717246
yfcN	yfcN	E7JWH7_SHISO	Cytoplasmic	UPF0115 protein yfcN	21.013	0	0.00416721	0	0.00334149	0	0.00297209	0	0.00246352	4	0	0.0027178
yfhH	yfhH	Q3YYZ4_SHISS	Cytoplasmic	Putative uncharacterized protein yfhH	33.654	0	0	0	0.0403301	0	0.0022308	0.000358696	0.00121891	6	0.000179348	0.00172485
yfhO	yfhO	Q3YZ22_SHISS	Cytoplasmic	Cysteine desulfurase	46.061	0	0.00668393	0	0.0187288	0.00063827	0.590199	0	0.288354	25	0.000319135	0.439276
yfiA	yfiA	Q3YYP7_SHISS	Cytoplasmic	Putative yhbH sigma 54 modulator	12.784	0	0	0	0.00416854	0	0.00611245	0	0.00107304	3	0	0.00359274
yfiE	yfiE	Q3YYT8_SHISS	Cytoplasmic	Putative transcriptional regulator LYSR-type	35.166	0	0	0	0.00102774	0	0.00127824	0	0.000314648	6	0	0.000796444
yfiP	yfiP	Q3YYT2_SHISS	Cytoplasmic	Putative uncharacterized protein yfiP	27.856	0	0	0	0.0273939	0.0016451	0.000549915	0	0	3	0.000822549	0.000274957
ygaE	ygaE	Q3YYJ3_SHISS	Cytoplasmic	Putative transcriptional regulator	25.716	0	0.000928466	0.000154719	0.00113994	0	0	0	0.00022486	3	0	0.00011243
ygbI	ygbI	Q3YYC7_SHISS	Cytoplasmic	Putative DEOR-type transcriptional regulator	28.532	0	0	0	0.00065492	0	0.000518743	0	0.00120607	4	0	0.000862405
ygcM	ygcM	Q3YY93_SHISS	Cytoplasmic	Putative 6-pyruvoyl tetrahydrobiopterin synthase	17.009	0.000233572	0	0	0	0	0.00174329	0	0	1	0	0.000871643
ygdH	ygdH	Q3YY61_SHISS	Cytoplasmic	Putative uncharacterized protein ygdH	50.971	0	0.00195297	0.000205784	0.0010323	0	0.0420745	0	0.0490259	18	0	0.0455502
yggL	yggL	Q3YXE6_SHISS	Cytoplasmic	Putative uncharacterized protein yggL	13.98	0.00133008	0.000581632	0	0	0	0	0	0.00355946	2	0	0.00177973
ygiG	ygiG	Q3YXI4_SHISS	Cytoplasmic	Putative kinase	13.783	0	0.00220801	0	0	0	0.0173721	0	0.00435988	3	0	0.010866
ygjP	ygjP	Q3YXQ7_SHISS	Cytoplasmic	Putative uncharacterized protein ygjP	20.843	0	0.0243202	0	0.0274141	0	0.000387139	0	0.000191449	4	0	0.000289294
yhaK	yhaK	Q3YXC1_SHISS	Cytoplasmic	Putative uncharacterized protein yhaK	25.925	0	0	0	0.00725685	0	0.000449725	0	0	2	0	0.000224863
yhaR	yhaR	Q3YXB6_SHISS	Cytoplasmic	Putative uncharacterized protein yhaR	16.364	0	0.00054724	0	0.000261797	0	0.0045437	4.6775e-05	0	4	2.33875e-05	0.00227185
yhdG	yhdG	Q3YWY9_SHISS	Cytoplasmic	tRNA-dihydrouridine synthase	35.822	0	0.000900669	0	0	0	0.00109507	0	0	4	0	0.000547537
yheO	yheO	Q3YWS6_SHISS	Cytoplasmic	Putative uncharacterized protein yheO	27.393	0	0.000511093	0	0	0	0.0172238	0	0.0152483	5	0	0.0162361
yheR	yheR	Q3YWS0_SHISS	Cytoplasmic	Glutathione-regulated potassium-efflux system ancillary protein kefG	21.012	0	0.0189959	0	0.0151977	0	0.00161971	0	0.000970708	5	0	0.00129521
yhhY	yhhY	Q3YW82_SHISS	Cytoplasmic	Putative uncharacterized protein yhhY	21.837	0	0.00818072	5.5188e-05	0	0	0.000358082	0	0	5	0	0.000179041
yidZ	yidZ	YIDZ_SHISS	Cytoplasmic	HTH-type transcriptional regulator yidZ	36.928	0	0.00634961	0	0.00569846	0	0	0	0.000431794	2	0	0.000215897
yigB	yigB	Q3YVF4_SHISS	Cytoplasmic	Putative phosphatase	27.122	0	0.00872052	0	0.0326792	0	0.0200268	0	0.0140803	10	0	0.0170536
yigZ	yigZ	Q3YVB9_SHISS	Cytoplasmic	Putative uncharacterized protein yigZ	21.852	0	0.0185252	0	0.0158655	0	0.00104675	0	0.000213696	2	0	0.000630222
yihW	yihW	Q0SZ70_SHIF8	Cytoplasmic	Putative DEOR-type transcriptional regulator	28.506	0	0	0	6.45599e-05	0	0.00264826	0	0	8	0	0.00132413
yihX	yihX	Q3YV91_SHISS	Cytoplasmic	Putative phosphatase	23.547	0	0.0441432	0	0.072052	0	0.00696957	0	0.0269983	6	0	0.0169839
yiiM	yiiM	Q3YV67_SHISS	Cytoplasmic	Putative uncharacterized protein yiiM	26.563	0	0.000483127	0	0	0	0.00902267	0	0.00750561	8	0	0.00826414
yjbK	yjbK	Q3YUT8_SHISS	Cytoplasmic	Putative regulator	21.63	0	0.0143067	0	0.0148949	4.57083e-05	0.00160794	0.000133683	0.000764064	5	8.96957e-05	0.001186
yjdC	yjdC	Q3YUK5_SHISS	Cytoplasmic	Putative uncharacterized protein yjdC	22.776	0	0.00141131	0	0.000278726	0	0.00193886	0	0.00947437	11	0	0.00570662
yjeA	yjeA	Q3YUI3_SHISS	Cytoplasmic	Uncharacterized protein YjeA	38.02	0	0.000129067	0	0	0	0.000166554	0	0	2	0	8.32771e-05
yjeF	yjeF	Q3YUH6_SHISS	Cytoplasmic	Putative uncharacterized protein yjeF	54.728	0	0.0100076	0	0.00805342	0	0.00526899	0	0.0133543	9	0	0.00931166
yjeK	yjeK	Q3YUJ3_SHISS	Cytoplasmic	Putative uncharacterized protein yjeK	39.501	0	0.00250808	0	0.0118562	0	0.00255914	0	0.00107441	4	0	0.00181678
yjeR	yjeR	Q0SXB7_SHIF8	Cytoplasmic	Oligoribonuclease	23.491	0	0.0205213	0	0	0	0.00398076	0	0.00356401	7	0	0.00377238
yjgA	yjgA	YJGA_SHISS	Cytoplasmic	UPF0307 protein yjgA	21.385	0	0.00669437	0	0.0131823	0	0.00485901	0	0.00989073	6	0	0.00737487
yjgB	yjgB	Q3YU80_SHISS	Cytoplasmic	Putative oxidoreductase	38.168	7.19605e-06	0.00341342	0	0.00425974	0	0	0	0.000401997	2	0	0.000200999
yjgF	yjgF	Q3YUA8_SHISS	Cytoplasmic	Putative uncharacterized protein yjgF	15.17	0	0.00283655	0	0.00695479	0	0.0360439	0	0.0276818	6	0	0.0318628
yjjK	yjjK	Q3YU03_SHISS	Cytoplasmic	Putative ATP-binding component of a transport system	62.442	0	0	0	0.00336945	0	0.0791577	0	0.0876879	34	0	0.0834228
ykgC	ykgC	Q3Z564_SHISS	Cytoplasmic	Putative oxidoreductase	49.357	0	0.00131807	0	0.00385163	0	0	0	0.00956755	9	0	0.00478377
ykgG	ykgG	Q3Z568_SHISS	Cytoplasmic	Putative transporter	25.166	0	0.00107093	0	0.00025502	0	0.000478363	0	0.0121562	9	0	0.00631728
ymfC	ymfC	Q3Z2Y4_SHISS	Cytoplasmic	Pseudouridine synthase	23.645	0	0.00306781	0	0.000803327	0	0.000199187	3.24108e-05	0.000764059	4	1.62054e-05	0.000481623
ynaF	ynaF	Q3Z1C6_SHISS	Cytoplasmic	Putative filament protein	18.445	0	0.00102789	0	0.00129813	0	0.00450695	0	0.044943	5	0	0.024725
yncB	yncB	Q3Z1I2_SHISS	Cytoplasmic	Putative oxidoreductase	41.405	0	0.0275709	0	0.0558661	0	0.000994687	0	0.000245222	4	0	0.000619955
ynhC	ynhC	Q3Z234_SHISS	Cytoplasmic	Putative uncharacterized protein ynhC	46.782	0	0.00190879	0	0.000775238	0	0.029215	0	0.00354396	12	0	0.0163795
ypeA	ypeA	YPEA_SHISS	Cytoplasmic	Acetyltransferase YpeA	16.325	0	0.00139829	0	0.00186306	0	0.00441273	0	0.00793152	7	0	0.00617212
yqeF	yqeF	Q3YY14_SHISS	Cytoplasmic	Putative acyltransferase	41.147	0	0.00301969	0	0	0	0.000719081	0	0.00827213	9	0	0.00449561
yqfB	yqfB	YQFB_SHISS	Cytoplasmic	UPF0267 protein yqfB	11.89	0	0	0	0.00427007	0	0	0	0.00178133	2	0	0.000890666
yqgF	yqgF	RUVX_SHISS	Cytoplasmic	Putative Holliday junction resolvase	15.186	0	0.00719907	0	0.0694472	0	0.00134734	0	0.0244211	3	0	0.0128842
yqhC	yqhC	Q3YXM5_SHISS	Cytoplasmic	Putative ARAC-type regulatory protein	33.815	0	0.0388698	0	0.0119962	0	0.000614826	0	0	4	0	0.000307413
yqjH	yqjH	Q3YXH3_SHISS	Cytoplasmic	Putative uncharacterized protein yqjH	28.857	0	0.0700031	0	0.0520092	0	0	0	0.0042205	6	0	0.00211025
yraR	yraR	Q3YX89_SHISS	Cytoplasmic	Putative uncharacterized protein yraR	24.803	0	0.0183992	0	0.00215914	0	0	0	0.00176532	5	0	0.000882659
yrdA	yrdA	Q3YWX9_SHISS	Cytoplasmic	Putative transferase	31.386	0	0.000440045	0	0.00106021	0	0.00764943	0	0.0163381	10	0	0.0119937
yrfG	yrfG	Q3YWM5_SHISS	Cytoplasmic	Putative phosphatase	27.092	0	0.0217552	0	0.0147966	0	0.000604797	0	0.00107753	3	0	0.000841161
zwf	zwf	Q3Z2K3_SHISS	Cytoplasmic	Glucose-6-phosphate 1-dehydrogenase	55.759	0	0.00198804	0	0.00775288	0.000881989	0.163983	0	0.292852	33	0.000440995	0.228418
aas	aas	AAS_SHIF8	CytoplasmicMembrane	Bifunctional protein aas	80.667	0	0.00249812	0	0.00128528	0	0.0068397	0	0.00363766	17	0	0.00523868
acrA	acrA	Q3Z4T6_SHISS	CytoplasmicMembrane	Acridine efflux pump	42.21	0.0177198	0.045819	0.000596337	0.0340119	0.0332101	0.0656431	0.00130373	0.0503703	20	0.0172569	0.0580067
aefA	aefA	Q3Z4T4_SHISS	CytoplasmicMembrane	Putative alpha helix protein	127.23	0	0.00246158	0	0.000374254	0	0.0106299	0	0.00167065	26	0	0.0061503
ahpF	ahpF	Q3Z4I7_SHISS	CytoplasmicMembrane	Alkyl hydroperoxide reductase, F52a subunit	57.401	0	0.0538862	0	0.0294269	0	0.104984	0	0.0592643	23	0	0.0821244
ampE	ampE	Q3Z5P9_SHISS	CytoplasmicMembrane	Regulates ampC	32.122	0	0.00355439	0	0.00749491	0	0.00387521	0	0.0084469	6	0	0.00616106
anmK	anmK	ANMK_SHISS	CytoplasmicMembrane	Anhydro-N-acetylmuramic acid kinase	39.558	0	0.0315697	0	0.00352866	0	0.042387	0	0.00489748	10	0	0.0236423
arcB	arcB	Q3YX31_SHISS	CytoplasmicMembrane	Histidine protein kinase/phosphatase	87.982	0	0.00144015	0	0.00217401	0	0.00430062	0	0.00671093	11	0	0.00550578
arnC	arnC	ARNC_SHISS	CytoplasmicMembrane	Undecaprenyl-phosphate 4-deoxy-4-formamido-L-arabinose transferase	36.338	0	0	0	0.00240706	0	0	0	0.00306885	3	0	0.00153443
atpC	atpC	ATPE_SHISS	CytoplasmicMembrane	ATP synthase epsilon chain	15.068	0	0.0307432	0	0.0510997	0	0.0157229	0	0.0270149	6	0	0.0213689
atpD	atpD	ATPB_SHISS	CytoplasmicMembrane	ATP synthase subunit beta	50.325	0.00492633	0.857559	0	0.862025	0.0110079	1.46479	0	1.52206	33	0.00550394	1.49343
atpF	atpF	ATPF_SHISS	CytoplasmicMembrane	ATP synthase subunit b	17.264	0.000469494	0.265309	0	0.452451	0.000359889	0.155461	0	0.274057	18	0.000179944	0.214759
brnQ	brnQ	Q3Z508_SHISS	CytoplasmicMembrane	Branched chain amino acid transport system II carrier protein	46.169	0	0.00128124	0	0.00165109	0	0.00200775	0	0.00267455	2	0	0.00234115
btuD	btuD	BTUD_SHISS	CytoplasmicMembrane	Vitamin B12 import ATP-binding protein BtuD	27.111	0	0.000672919	0	0.000330294	0	0.000619208	0	0.000314177	3	0	0.000466693
ccmH	ccmH	Q3Z013_SHISS	CytoplasmicMembrane	Possible subunit of heme lyase	39.089	0	0.000307234	0	0.000150342	0	0.000407616	0	0.000206187	3	0	0.000306902
cdh	cdh	CDH_SHISS	CytoplasmicMembrane	CDP-diacylglycerol pyrophosphatase	28.382	0	0.0058234	0	0.00129412	0	0.0056098	0	0.00128868	9	0	0.00344924
clcA	clcA	CLCA_SHISS	CytoplasmicMembrane	H(+)/Cl(-) exchange transporter ClcA	50.348	0	0	0	0.000393526	0	0	0	0.00069516	2	0	0.00034758
cls	cls	CLS_SHISS	CytoplasmicMembrane	Cardiolipin synthase	54.822	0	0.0015544	0	0.00280162	0	0.00289231	0	0.0053888	9	0	0.00414056
cobS	cobS	COBS_SHISS	CytoplasmicMembrane	Cobalamin synthase	26.513	0	0	0	0.00315632	0	0	0	0.00293609	4	0	0.00146804
corA	corA	CORA_SHISS	CytoplasmicMembrane	Magnesium transport protein CorA	36.589	0	0.0251972	0	0.0354982	0	0.0312918	0	0.0455707	8	0	0.0384313
cvrA	cvrA	CVRA_SHISS	CytoplasmicMembrane	Cell volume regulation protein A	62.205	0	0.000287985	0	0.00025038	0	0.000608029	0	0.000546453	2	0	0.000577241
cydA	cydA	Q3Z471_SHISS	CytoplasmicMembrane	Cytochrome d terminal oxidase polypeptide subunit I	58.336	8.3835e-05	0.0674702	0	0.0284495	0.000217149	0.133591	0	0.058229	11	0.000108575	0.09591
cydD	cydD	E9UMQ1_SHISO	CytoplasmicMembrane	ABC transporter, CydDC cysteine exporter (CydDC-E) family, permease/ATP-binding protein CydD	65.109	0	0.00254446	0	0.00143532	0	0.00562295	0	0.00327883	7	0	0.00445089
cyoB	cyoB	Q3Z4X2_SHISS	CytoplasmicMembrane	Cytochrome o ubiquinol oxidase subunit I	74.367	0	0	0	0.0322359	0	0	0	0.0841101	3	0	0.042055
cysA	cysA	E3XXR1_SHIFL	CytoplasmicMembrane	Sulfate/thiosulfate import ATP-binding protein cysA	41.068	6.01066e-05	0.068914	0	0.037959	0.000109603	0.0960593	0	0.0546949	17	5.48015e-05	0.0753771
cysJ	cysJ	CYSJ_SHISS	CytoplasmicMembrane	Sulfite reductase [NADPH] flavoprotein alpha-component	66.264	0.000108038	0.0791906	0	0.0810255	0.00031787	0.178106	0	0.188377	28	0.000158935	0.183242
cysU	cysU	Q3YZB8_SHISS	CytoplasmicMembrane	Sulfate, thiosulfate transport system permease T protein	30.291	0	0.00879553	0	0.00326666	0	0.00904282	0	0.00347173	1	0	0.00625728
cysW	cysW	E7JUX5_SHISO	CytoplasmicMembrane	Sulfate ABC transporter, permease protein CysW	32.537	7.56107e-05	0.00912473	0	0.00364681	0.000109234	0.0100769	0	0.00416313	3	5.4617e-05	0.00712
cysZ	cysZ	CYSZ_SHISS	CytoplasmicMembrane	Protein CysZ	29.305	0	0.00205037	0	0.000991915	0	0.0020394	0	0.00101987	4	0	0.00152964
dadA	dadA	DADA_SHISS	CytoplasmicMembrane	D-amino acid dehydrogenase small subunit	47.568	0	0.00189447	0	0.00294496	0	0.00305865	0	0.00491499	6	0	0.00398682
dctA	dctA	DCTA_SHISS	CytoplasmicMembrane	C4-dicarboxylate transport protein	45.436	0	0.00726453	0	0.0210337	0	0.011203	0	0.0335308	6	0	0.0223669
dcuA	dcuA	Q3YUK2_SHISS	CytoplasmicMembrane	Anaerobic dicarboxylate transport	45.75	0	0.00352721	0	0.00183089	0	0.0054771	0	0.00293888	4	0	0.00420799
djlA	djlA	Q3Z5V4_SHISS	CytoplasmicMembrane	Putative DNA binding protein	30.565	0	0.00562186	0	0.00186485	0	0.0058322	0	0.00199984	7	0	0.00391602
dppB	dppB	Q3YVS4_SHISS	CytoplasmicMembrane	Dipeptide transport system permease protein 1	37.525	0	0.00791266	0	0.00134196	0	0.0100779	0	0.00176681	4	0	0.00592237
dsbB	dsbB	DSBB_SHISS	CytoplasmicMembrane	Disulfide bond formation protein B	20.16	0	0.0022158	0	0.00151455	0	0.00151617	0	0.00107128	4	0	0.00129373
dsbE	dsbE	E7JVF1_SHISO	CytoplasmicMembrane	Thiol:disulfide interchange protein dsbE	20.809	0	0.000213643	0	0.00195534	0	0.000150892	0	0.00142758	1	0	0.000789238
dsdA	dsdA	SDHD_SHISS	CytoplasmicMembrane	D-serine dehydratase	47.874	0	0	0	0.00113803	0	0	0	0.00191153	5	0	0.000955766
dxr	dxr	E7K3N4_SHISO	CytoplasmicMembrane	1-deoxy-D-xylulose 5-phosphate reductoisomerase	43.346	0	0.00032685	0	0.000822271	0	0.000480867	0	0.00125053	4	0	0.000865696
efeU	efeU	EFEU_SHISS	CytoplasmicMembrane	Ferrous iron permease efeU	30.344	0	0	0	0.00523014	0	0	0	0.0055682	1	0	0.0027841
emrA	emrA	Q3YYH3_SHISS	CytoplasmicMembrane	Multidrug resistance secretion protein	42.721	0	0.000391331	0	0.00275627	0	0.000567432	0	0.00413135	6	0	0.00234939
envZ	envZ	Q3YWM1_SHISS	CytoplasmicMembrane	Protein histidine kinase/phosphatase sensor for OmpR, modulates expression of ompF and ompC	50.333	0	0.000967018	0	8.15847e-05	0	0.00165202	0	0.000144076	6	0	0.000898049
era	era	ERA_SHISS	CytoplasmicMembrane	GTPase Era	33.796	0	0.00501296	0	0.00861092	0	0.00575026	0	0.0102104	8	0	0.00798034
evgS	evgS	Q3YZG0_SHISS	CytoplasmicMembrane	Putative sensor for regulator EvgA	134.7	0	0.00166318	0	0.00061756	0	0.00760386	0	0.0029186	4	0	0.00526123
exbB	exbB	Q3YXM9_SHISS	CytoplasmicMembrane	Uptake of enterochelin; tonB-dependent uptake of B colicins	26.287	0.00011825	0.0257123	0	0.0491045	0.000138019	0.0229409	0	0.0452888	5	6.90095e-05	0.0341149
exbD	exbD	E7JXL3_SHISO	CytoplasmicMembrane	TonB system transport protein ExbD	15.527	0	0	0	0.000189541	0	0	0	0.000103257	2	0	5.16283e-05
fecE	fecE	Q3YU76_SHISS	CytoplasmicMembrane	ATP-binding component of citrate-dependent iron(III) transport protein	28.217	0	0	0	0.000865551	0	0	0	0.000856904	3	0	0.000428452
feoB	feoB	E7K628_SHISO	CytoplasmicMembrane	Ferrous iron transport protein B	84.473	0	0.00508319	0	0.000147599	0	0.0145741	0	0.000437453	12	0	0.00750579
fhuC	fhuC	Q3Z5K6_SHISS	CytoplasmicMembrane	ATP-binding component of hydroxymate-dependent iron transport	30.423	0	0.00358496	0	0.00200799	0	0.00370181	0	0.00214334	9	0	0.00292258
fieF	fieF	FIEF_SHISS	CytoplasmicMembrane	Cation-efflux pump FieF	32.913	0	0.000667767	0	0.00158224	0	0.000745969	0	0.00182713	3	0	0.00128655
frdA	frdA	E7K1A0_SHISO	CytoplasmicMembrane	Fumarate reductase, flavoprotein subunit	65.987	0	0.00383688	0	0.00722561	0	0.0085934	0	0.0167287	16	0	0.012661
ftsB	ftsB	FTSB_SHISS	CytoplasmicMembrane	Cell division protein ftsB homolog	11.607	0	0.00375366	0	0	0	0.00147878	0	0	3	0	0.000739389
ftsE	ftsE	E7K699_SHISO	CytoplasmicMembrane	Cell division ATP-binding protein FtsE	24.439	0	0.0195501	0	0.0251158	0	0.0162166	0	0.0215357	11	0	0.0188762
ftsK	ftsK	Q0T8N2_SHIF8	CytoplasmicMembrane	Cell division protein	151.02	1.2666e-05	0.00169495	0	0.00299938	8.49318e-05	0.00868801	0	0.0158926	28	4.24659e-05	0.0122903
ftsN	ftsN	Q3YV45_SHISS	CytoplasmicMembrane	Essential cell division protein	35.807	0	0.000839132	0	0.000314171	0	0.00101983	0	0.000394696	3	0	0.000707261
ftsW	ftsW	Q3Z5S0_SHISS	CytoplasmicMembrane	Cell division protein	45.973	0	0.000535465	0	0.000647438	0	0.00083553	0	0.00104431	3	0	0.00093992
ftsX	ftsX	E7K698_SHISO	CytoplasmicMembrane	Putative uncharacterized protein ftsX	38.543	0	0.0105698	0	0.00638621	0	0.0138273	0	0.00863608	7	0	0.0112317
gadC	gadC	E7K7A1_SHISO	CytoplasmicMembrane	Glutamate:g-aminobutyrate antiporter family protein	55.076	0	0	0	0.00786045	0	0	0	0.0151893	2	0	0.00759466
galP	galP	Q3YXS8_SHISS	CytoplasmicMembrane	Galactose-proton symport of transport system	50.982	0	0	0	0.000214244	0	0	0	0.000383225	2	0	0.000191613
glnD	glnD	GLND_SHISS	CytoplasmicMembrane	[Protein-PII] uridylyltransferase	102.44	0	0.00165344	0	0.000558711	0	0.00574892	0	0.0020081	26	0	0.00387851
glnE	glnE	GLNE_SHISS	CytoplasmicMembrane	Glutamate-ammonia-ligase adenylyltransferase	108.32	0	0.00484231	0	0.000547923	0	0.0178028	0	0.00208236	21	0	0.00994261
glpA	glpA	E7JV95_SHISO	CytoplasmicMembrane	Glycerol-3-phosphate dehydrogenase, anaerobic, A subunit	58.958	0	0	0	0.0171347	0	0	0	0.0354444	19	0	0.0177222
glpB	glpB	GLPB_SHISS	CytoplasmicMembrane	Anaerobic glycerol-3-phosphate dehydrogenase subunit B	45.415	0	0	0	0.0109737	0	0	0	0.0174856	6	0	0.0087428
glpC	glpC	E7JV93_SHISO	CytoplasmicMembrane	Glycerol-3-phosphate dehydrogenase, anaerobic, C subunit	44.122	0	0	0	0.000298149	0	0	0	0.000461548	2	0	0.000230774
glpF	glpF	Q3YV51_SHISS	CytoplasmicMembrane	Facilitated diffusion of glycerol	29.78	0	0	0	0.0162003	0	0	0	0.0169269	3	0	0.00846343
glpG	glpG	GLPG_SHIF8	CytoplasmicMembrane	Rhomboid protease glpG	31.291	0	0.000943341	0	0.004097	0	0.00100188	0	0.00449794	5	0	0.00274991
glpT	glpT	E7JV97_SHISO	CytoplasmicMembrane	Glycerol-3-phosphate transporter	50.343	0.000541384	0	0	0.0143081	0.00121016	0	0	0.0252726	10	0.000605078	0.0126363
glsA2	glsA2	E7K7N1_SHISO	CytoplasmicMembrane	Glutaminase 2	32.903	0	0	0	0.0313793	0	0	0	0.0362249	10	0	0.0181125
gltJ	gltJ	Q3Z4D8_SHISS	CytoplasmicMembrane	Glutamate/aspartate transport system permease	27.468	0	0	0	0.00750575	0	0	0	0.00723351	3	0	0.00361676
gltL	gltL	Q3Z4E0_SHISS	CytoplasmicMembrane	ATP-binding protein of glutamate/aspartate transport system	26.617	0	0	0	0.0102262	0	0	0	0.00955001	5	0	0.004775
gsiA	gsiA	GSIA_SHIF8	CytoplasmicMembrane	Glutathione import ATP-binding protein GsiA	69.067	0	0.00216004	0	0.0023115	0	0.00506362	0	0.00560136	16	0	0.00533249
gsiC	gsiC	GSIC_SHISS	CytoplasmicMembrane	Glutathione transport system permease protein gsiC	34.1	0	0.00192597	0	0.000352891	0	0.00222911	0	0.000422206	2	0	0.00132566
hflB	hflB	E7K5A8_SHISO	CytoplasmicMembrane	ATP-dependent zinc metalloprotease FtsH	71.041	0.000261742	0.157308	0	0.098529	0.000825618	0.379304	0	0.245585	29	0.000412809	0.312444
holA	holA	E7K8M4_SHISO	CytoplasmicMembrane	DNA polymerase III, delta subunit	38.702	0	0.0030896	0	0.00214204	0	0.00405849	0	0.00290863	6	0	0.00348356
hrpB	hrpB	E7K3H7_SHISO	CytoplasmicMembrane	ATP-dependent helicase HrpB	90.8	0	0.000261616	0.000258437	0.000121406	0	0.000806265	0.0012154	0.000386771	6	0.000607702	0.000596518
htpX	htpX	HTPX_SHISS	CytoplasmicMembrane	Protease HtpX	31.957	0	0.00545429	0	0.0149619	0	0.00591605	0	0.0167757	5	0	0.0113459
kch	kch	Q3Z0W4_SHISS	CytoplasmicMembrane	Putative potassium channel protein	46.091	0	0.000109406	0	0.000625571	0	0.000171153	0	0.00101163	5	0	0.000591391
kefC	kefC	KEFC_SHISS	CytoplasmicMembrane	Glutathione-regulated potassium-efflux system protein kefC	67.737	0	0	0	0.000958485	0	0	0	0.00227793	2	0	0.00113896
kup	kup	KUP_SHISS	CytoplasmicMembrane	Low affinity potassium transport system protein kup	69.265	0	0	0	0.00027079	0	0	0	0.000658075	1	0	0.000329037
lepA	lepA	LEPA_SHISS	CytoplasmicMembrane	Elongation factor 4	66.57	0	0.0353372	0	0.0315128	0	0.0798434	0	0.0736028	23	0	0.0767231
lepB	lepB	Q3YYU8_SHISS	CytoplasmicMembrane	Signal peptidase I	35.946	0	0.0140851	0	0.0117206	0	0.0171845	0	0.0147819	14	0	0.0159832
lgt	lgt	LGT_SHISS	CytoplasmicMembrane	Prolipoprotein diacylglyceryl transferase	33.108	0	0.00462464	0	0.00154035	0	0.00519683	0	0.00178929	3	0	0.00349306
lnt	lnt	E7K8P4_SHISO	CytoplasmicMembrane	Apolipoprotein N-acyltransferase	57.123	0	0.000839896	0	0.000687947	0	0.00162841	0	0.00137878	2	0	0.0015036
lolD	lolD	LOLD_SHISS	CytoplasmicMembrane	Lipoprotein-releasing system ATP-binding protein LolD	25.452	7.43073e-05	0.0220631	0	0.0116043	8.39751e-05	0.0190597	0	0.0103626	8	4.19875e-05	0.0147112
lolE	lolE	E7K4L7_SHISO	CytoplasmicMembrane	Liporeleasing system, transmembrane protein LolE	45.334	0	0.00540702	0	0.00158638	0	0.00831974	0	0.00252325	5	0	0.0054215
macB	macB	MACB_SHISS	CytoplasmicMembrane	Macrolide export ATP-binding/permease protein MacB	70.695	0	0.00115163	0	0.000276131	0	0.00276331	0	0.000684908	6	0	0.00172411
maeA	maeA	MAO1_SHISS	CytoplasmicMembrane	NAD-dependent malic enzyme	63.163	0	0.00080007	0	0.0101419	0	0.00171522	0	0.0224754	18	0	0.0120953
malK	malK	MALK_SHISS	CytoplasmicMembrane	Maltose/maltodextrin import ATP-binding protein MalK	40.99	0	0	0	0.0213214	0	0	0	0.0306635	9	0	0.0153317
manY	manY	Q3Z2F9_SHISS	CytoplasmicMembrane	PTS enzyme IIC, mannose-specific	27.635	0.000619792	0.0914171	0	0.0253383	0.000760505	0.0857463	0	0.0245677	3	0.000380252	0.055157
mdoB	mdoB	E3YAR8_SHIFL	CytoplasmicMembrane	Phosphoglycerol transferase I	85.453	0.0202196	0.00803495	0.00667871	0.00373096	0.076718	0.0233044	0.0295597	0.011186	32	0.0531389	0.0172452
mdoH	mdoH	Q3Z374_SHISS	CytoplasmicMembrane	Membrane glycosyltransferase	96.936	0	0	0	0.000909109	0	0	0	0.00309193	15	0	0.00154596
mdtB	mdtB	MDTB_SHISS	CytoplasmicMembrane	Multidrug resistance protein MdtB	112.15	0	0	0	3.49314e-05	0	0	0	0.00013745	2	0	6.87249e-05
menA	menA	E7JZI7_SHISO	CytoplasmicMembrane	1,4-dihydroxy-2-naphthoate octaprenyltransferase	34.107	0	0.000525218	0	0.000751809	0	0.000608011	0	0.000899662	1	0	0.000753837
menD	menD	MEND_SHISS	CytoplasmicMembrane	2-succinyl-5-enolpyruvyl-6-hydroxy-3-cyclohexene-1-carboxylate synthase	61.331	0	0.000101474	0	0.00101401	0	0.000211234	0	0.00218198	7	0	0.00119661
metN	metN	METN_SHISS	CytoplasmicMembrane	Methionine import ATP-binding protein MetN	37.802	0	0.0499431	0	0.0182329	0	0.0640795	0	0.0241824	18	0	0.0441309
mglA	mglA	MGLA_SHISS	CytoplasmicMembrane	Galactose/methyl galactoside import ATP-binding protein MglA	56.415	0	0.000240839	0.000281724	0.007113	0	0.000461158	0.000823186	0.0140791	18	0.000411593	0.00727014
mgtA	mgtA	E7K1J1_SHISO	CytoplasmicMembrane	Magnesium-translocating P-type ATPase	99.437	0	0.000161356	0	0.000897898	0	0.000544578	0	0.00313259	14	0	0.00183858
minD	minD	Q3Z2X4_SHISS	CytoplasmicMembrane	Cell division inhibitor	29.614	0	0.0705471	0	0.0671245	0	0.0709095	0	0.0697439	16	0	0.0703267
modC	modC	MODC_SHISS	CytoplasmicMembrane	Molybdenum import ATP-binding protein ModC	39.044	0	0	0.000114496	6.2479e-05	0	0	0.000231539	8.55888e-05	3	0.00011577	4.27944e-05
mraY	mraY	MRAY_SHISS	CytoplasmicMembrane	Phospho-N-acetylmuramoyl-pentapeptide-transferase	39.874	0	0	0	0.000242898	0	0	0	0.000339814	1	0	0.000169907
mrcA	mrcA	Q3YWM8_SHISS	CytoplasmicMembrane	Peptidoglycan synthetase; penicillin-binding protein 1A	94.504	0	0.00323934	0	0.00225198	0	0.0103905	0	0.00746693	24	0	0.0089287
mrcB	mrcB	E3YA62_SHIFL	CytoplasmicMembrane	Penicillin-binding protein 1B	94.277	0.000216941	0.00629299	0	0.00118175	0.000908124	0.0201368	0	0.00390896	27	0.000454062	0.0120229
mrdA	mrdA	E3Y1Q7_SHIFL	CytoplasmicMembrane	Penicillin-binding protein 2	70.847	0	0.00251362	0	0.0026283	0	0.00604434	0	0.00653317	8	0	0.00628875
mrdB	mrdB	Q3Z4F8_SHISS	CytoplasmicMembrane	Rod shape-determining membrane protein	40.476	0	0.000498554	0	0.000450788	0	0.000684917	0	0.000640175	3	0	0.000662546
mrp	mrp	Q3Z097_SHISS	CytoplasmicMembrane	Putative ATPase	41.063	0	0.0123547	0	0.00770728	0	0.0172192	0	0.011104	5	0	0.0141616
msbA	msbA	MSBA_SHISS	CytoplasmicMembrane	Lipid A export ATP-binding/permease protein MsbA	64.469	0	0.00577075	0	0.00160678	0	0.0126273	0	0.00363442	10	0	0.00813087
msbB	msbB	Q0T3V1_SHIF8	CytoplasmicMembrane	Lipid A biosynthesis protein	39.694	0	0.00323849	0	0.00269369	0	0.00436311	0	0.00375147	7	0	0.00405729
mscL	mscL	MSCL_SHISS	CytoplasmicMembrane	Large-conductance mechanosensitive channel	14.927	0	0	0	0.0144893	0	0	0	0.00758835	2	0	0.00379417
mtlA	mtlA	E7K0P2_SHISO	CytoplasmicMembrane	PTS system protein, mannitol-specific EIICBA component	68.029	0	0.00619477	0	0.0128374	0	0.0143037	0	0.0306408	13	0	0.0224722
murG	murG	MURG_SHISS	CytoplasmicMembrane	UDP-N-acetylglucosamine--N-acetylmuramyl-(pentapeptide) pyrophosphoryl-undecaprenol N-acetylglucosamine transferase	37.812	0	0.0133653	0	0.00579898	0	0.0171528	0	0.00769324	14	0	0.012423
nagE	nagE	E7K8Q9_SHISO	CytoplasmicMembrane	PTS system protein, N-acetylglucosamine-specific EIICBA component	68.255	0	0.0155502	0	0.0212773	0	0.0360245	0	0.0509541	11	0	0.0434893
narY	narY	Q3Z1L0_SHISS	CytoplasmicMembrane	Cryptic nitrate reductase 2, beta subunit	58.543	0	5.81435e-05	0	0.00100554	0	0.000115533	0	0.0020654	10	0	0.00109047
narZ	narZ	Q3Z1L1_SHISS	CytoplasmicMembrane	Cryptic nitrate reductase 2, alpha subunit	140.23	0	0	0.00014862	0.000885579	0	0	0.00107944	0.00435709	18	0.000539721	0.00217855
nhaB	nhaB	NHAB_SHISS	CytoplasmicMembrane	Na(+)/H(+) antiporter nhaB	56.74	0	0.000206059	0	0.00150775	0	0.000396835	0	0.00300156	3	0	0.0016992
nifJ	nifJ	E7JT52_SHISO	CytoplasmicMembrane	Pyruvate-flavodoxin oxidoreductase	128.81	0	0.00285702	0	0.00623682	0	0.0124908	0	0.0281865	35	0	0.0203386
nikE	nikE	NIKE_SHISS	CytoplasmicMembrane	Nickel import ATP-binding protein NikE	29.575	0	0	0	6.75225e-05	0	0	0	7.00651e-05	1	0	3.50325e-05
nuoA	nuoA	NUOA_SHISS	CytoplasmicMembrane	NADH-quinone oxidoreductase subunit A	16.457	0	0.0212142	0	0.0408742	0	0.0118497	0	0.0236009	5	0	0.0177253
nuoB	nuoB	NUOB_SHISS	CytoplasmicMembrane	NADH-quinone oxidoreductase subunit B	25.056	0	0.0100724	0	0.00987456	0	0.00856591	0	0.00868076	6	0	0.00862334
nuoH	nuoH	NUOH_SHISS	CytoplasmicMembrane	NADH-quinone oxidoreductase subunit H	36.219	0	0.00737994	0	0.00964506	0	0.00907231	0	0.0122566	4	0	0.0106645
nuoN	nuoN	NUON_SHISS	CytoplasmicMembrane	NADH-quinone oxidoreductase subunit N	52.065	0	0.00320396	0	0.000850209	0	0	0	0.00294376	2	0	0.00147188
nuoN	nuoN	E3XXN6_SHIFL	CytoplasmicMembrane	NADH-quinone oxidoreductase subunit N	52.061	0	0	0	0.00161149	0	0.00566145	0	0.00155298	2	0	0.00360722
nupC	nupC	Q3YZD9_SHISS	CytoplasmicMembrane	Permease of transport system for 3 nucleosides	43.485	0	0.0014519	0	0	0	0.00214291	0	0	5	0	0.00107146
oxaA	oxaA	E3Y737_SHIFL	CytoplasmicMembrane	Membrane protein oxaA	59.571	0	0.0281002	0	0.0261788	0	0.0568163	0	0.0547157	14	0	0.055766
pbpC	pbpC	Q3YZ33_SHISS	CytoplasmicMembrane	Putative peptidoglycan enzyme	75.205	1.34232e-06	0.00110181	0	0.000150133	4.4823e-06	0.00281243	0	0.000396141	10	2.24115e-06	0.00160429
pgsA	pgsA	PGSA_SHISS	CytoplasmicMembrane	CDP-diacylglycerol--glycerol-3-phosphate 3-phosphatidyltransferase	20.728	0	0.00275599	0	0.00296083	0	0.00193893	0	0.00215328	3	0	0.0020461
phoR	phoR	E7K7Y7_SHISO	CytoplasmicMembrane	Phosphate regulon sensor kinase PhoR	49.621	0	4.00502e-05	0	0.000134765	0	6.74525e-05	0	0.000234624	2	0	0.000151038
plsB	plsB	PLSB_SHIF8	CytoplasmicMembrane	Glycerol-3-phosphate acyltransferase	93.729	0	0.0183604	0	0.00882083	0	0.0584097	0	0.0290076	33	0	0.0437086
plsC	plsC	Q3YXL8_SHISS	CytoplasmicMembrane	1-acyl-sn-glycerol-3-phosphate acyltransferase	27.423	0	0.00579254	0	0.001901	0	0.00539154	0	0.00182905	8	0	0.00361029
plsY	plsY	PLSY_SHISS	CytoplasmicMembrane	Glycerol-3-phosphate acyltransferase	22.223	0	0.00122511	0	0.00126797	0	0.000924074	0	0.000988645	2	0	0.00095636
pntA	pntA	E3Y3D5_SHIFL	CytoplasmicMembrane	NAD(P)(+) transhydrogenase, alpha subunit	56.444	0.000108161	0.0476948	0	0.0537751	0.000271073	0.0913728	0	0.106495	19	0.000135537	0.0989337
potA	potA	POTA_SHISS	CytoplasmicMembrane	Spermidine/putrescine import ATP-binding protein PotA	43.113	0	0.0115463	0	0.00526087	0	0.0168958	0	0.00795783	10	0	0.0124268
potG	potG	Q3Z3S9_SHISS	CytoplasmicMembrane	ATP-binding component of putrescine transport system	41.946	0	0.00161678	0	0.00133823	0	0.00230182	0	0.00196947	6	0	0.00213564
poxB	poxB	Q3Z3R2_SHISS	CytoplasmicMembrane	Pyruvate oxidase	61.981	0	0	0	0.0516993	0	0	0	0.112427	21	0	0.0562136
pqqL	pqqL	Q3Z1N7_SHISS	CytoplasmicMembrane	Putative peptidase	104.72	0	0.00511971	0.0125479	1.42691e-05	0	0.0181971	0.0680583	5.24269e-05	40	0.0340291	0.00912478
psd	psd	PSD_SHISS	CytoplasmicMembrane	Phosphatidylserine decarboxylase proenzyme	35.934	0	0.0338087	0	0.0112783	0	0.0412347	0	0.0142192	13	0	0.0277269
pspA	pspA	E7JX61_SHISO	CytoplasmicMembrane	Phage shock protein A	25.493	0	0.00110473	0	0.00471792	0	0.000955882	0	0.00421988	7	0	0.00258788
pspB	pspB	E7JX62_SHISO	CytoplasmicMembrane	Phage shock protein B	8.791	0	0.0319858	0	0.0105709	0	0.00954385	0	0.00326045	2	0	0.00640215
pspC	pspC	E7JX63_SHISO	CytoplasmicMembrane	Phage shock protein C	13.517	0	0.00343833	0	0.00505505	0	0.00157745	0	0.00239737	2	0	0.00198741
pstB	pstB	PSTB_SHISS	CytoplasmicMembrane	Phosphate import ATP-binding protein PstB	29.027	0	0.0114438	0	0.00848471	0	0.0112746	0	0.00864107	13	0	0.00995785
ptsG	ptsG	E7K4J9_SHISO	CytoplasmicMembrane	PTS system protein, glucose-specific IIBC component	50.702	0	0.0181269	0	0.00165898	0	0.0311944	0	0.00295117	12	0	0.0170728
purK	purK	E7K896_SHISO	CytoplasmicMembrane	Phosphoribosylaminoimidazole carboxylase ATPase subunit	39.481	0	0.0479759	0	0.00841829	0	0.0642894	0	0.0116611	13	0	0.0379752
purT	purT	PURT_SHISS	CytoplasmicMembrane	Phosphoribosylglycinamide formyltransferase 2	42.433	0	0.0239018	0	0.0683715	0	0.0344242	0	0.10179	20	0	0.0681073
putP	putP	Q3Z399_SHISS	CytoplasmicMembrane	Major sodium/proline symporter	54.304	0	0	0	0.00420558	0	0	0	0.00801282	3	0	0.00400641
pyrD	pyrD	PYRD_SHISS	CytoplasmicMembrane	Dihydroorotate dehydrogenase (quinone)	36.774	0	0.00354957	0	0.0111072	0	0.00443042	0	0.0143309	15	0	0.00938068
radA	radA	E7K2Y2_SHISO	CytoplasmicMembrane	DNA repair protein radA	49.423	0	0.00290844	0	0.00252526	0	0.00487885	0	0.00437889	14	0	0.00462887
rnfB	rnfB	RNFB_SHISS	CytoplasmicMembrane	Electron transport complex protein rnfB	20.544	0	0.000142393	0	0.00109671	0	9.92895e-05	0	0.000790509	3	0	0.000444899
rnfD	rnfD	RNFD_SHISS	CytoplasmicMembrane	Electron transport complex protein rnfD	38.128	0	0	0	0.000814764	0	0	0	0.00108994	1	0	0.000544972
rseP	rseP	E7K3N7_SHISO	CytoplasmicMembrane	RIP metalloprotease RseP	49.089	0	0.000449613	0	0.000380628	0	0.000749119	0	0.000655561	4	0	0.00070234
sdhA	sdhA	E7K8V7_SHISO	CytoplasmicMembrane	Succinate dehydrogenase, flavoprotein subunit	64.421	3.69413e-05	0.0340496	0	0.099907	0.000105666	0.0744505	0	0.225814	32	5.28331e-05	0.150132
sdhC	sdhC	Q3Z483_SHISS	CytoplasmicMembrane	Succinate dehydrogenase, cytochrome b556	14.314	0	0.0117869	0	0.0678449	0	0.0057265	0	0.0340727	6	0	0.0198996
secA	secA	SECA_SHISS	CytoplasmicMembrane	Protein translocase subunit secA	102.02	3.86364e-05	0.0168911	0	0.00415695	0.000175017	0.0584885	0	0.0148795	44	8.75083e-05	0.036684
secD	secD	Q3Z501_SHISS	CytoplasmicMembrane	SecD	66.631	3.61506e-05	0.0404068	3.62977e-05	0.0160779	0.000106952	0.0913817	0.000125266	0.0375866	29	0.000116109	0.0644842
secE	secE	E7JZN9_SHISO	CytoplasmicMembrane	Preprotein translocase, SecE subunit	13.643	0	0.105748	0	0.093357	0	0.048968	0	0.0446874	4	0	0.0468277
secF	secF	Q3Z500_SHISS	CytoplasmicMembrane	SecF	35.412	0	0.0020172	0	0.0031989	0	0.00242453	0	0.00397447	5	0	0.0031995
secG	secG	E7K5A4_SHISO	CytoplasmicMembrane	Preprotein translocase, SecG subunit	14.109	0	0.00448028	0	0.0169294	0	0.0021455	0	0.00838041	3	0	0.00526296
secY	secY	E3Y8I0_SHIFL	CytoplasmicMembrane	Preprotein translocase subunit secY	48.511	0	0.00294633	0	0.00290516	0	0.0048512	0	0.00494468	6	0	0.00489794
SF2457T_0202	SF2457T_0202	E3XWW6_SHIFL	CytoplasmicMembrane	D-lactate dehydrogenase	64.677	0	0.00464729	0	0.0150881	0	0.0102018	0	0.0342383	28	0	0.0222201
SF2457T_0216	SF2457T_0216	E3XWY0_SHIFL	CytoplasmicMembrane	SanA	27.317	0	0.000313687	0	0.000501153	0	0.000290843	0	0.000480322	4	0	0.000385582
SF2457T_0300	SF2457T_0300	E3XX62_SHIFL	CytoplasmicMembrane	Sensor-like histidine kinase yojN	100.32	0	0.0043144	0	0.00119522	0	0.0146905	0	0.00420693	21	0	0.00944871
SF2457T_0362	SF2457T_0362	E3XX81_SHIFL	CytoplasmicMembrane	NADH-quinone oxidoreductase subunit L	66.409	0	0.0018483	0	0.000718543	0	0.00416608	0	0.0016742	2	0	0.00292014
SF2457T_0544	SF2457T_0544	E3XXV0_SHIFL	CytoplasmicMembrane	Putative uncharacterized protein	32.579	1.43443e-05	0	0.00125373	0.0014425	0.00193906	0.00037226	0.000220853	0	5	0.00107996	0.00018613
SF2457T_0675	SF2457T_0675	E3XY81_SHIFL	CytoplasmicMembrane	Putative 2-component sensor protein	53.27	0	7.24945e-05	0	0.00137705	0	0.000119078	0	0.000241794	4	0	0.000180436
SF2457T_0905	SF2457T_0905	E3XYV8_SHIFL	CytoplasmicMembrane	Putative uncharacterized protein	23.764	0.00134047	0.000336651	0.000130884	0	0.000830798	0.0818631	0	0.0114586	9	0.000415399	0.0466609
SF2457T_1086	SF2457T_1086	E3XZE2_SHIFL	CytoplasmicMembrane	Lipo-releasing system transmembrane protein lolC	43.333	0	0.00426183	0	0.00235242	0	0.00626821	0	0.00357653	8	0	0.00492237
SF2457T_1207	SF2457T_1207	E3XZR3_SHIFL	CytoplasmicMembrane	ABC transporter, CydDC cysteine exporter family, permease/ATP-binding protein CydC	62.95	3.19188e-05	0.0176689	0	0.00338227	8.92153e-05	0.0377514	0	0.00747021	12	4.46077e-05	0.0226108
SF2457T_1296	SF2457T_1296	E3Y001_SHIFL	CytoplasmicMembrane	Glutamine transport ATP-binding protein glnQ	26.659	0	0.018081	0	0.00895498	0	0.0163605	0	0.008376	8	0	0.0123682
SF2457T_1372	SF2457T_1372	E3Y073_SHIFL	CytoplasmicMembrane	SPFH domain / Band 7 family protein	30.284	0.00503356	7.5611e-05	0	0	0.00676839	7.77189e-05	0	0	7	0.0033842	3.88594e-05
SF2457T_2096	SF2457T_2096	E3Y262_SHIFL	CytoplasmicMembrane	Oligopeptide transport system permease protein oppC	33.032	0	0.0109892	0	0	0	0.0123206	0	0	3	0	0.00616029
SF2457T_2279	SF2457T_2279	E3Y2N8_SHIFL	CytoplasmicMembrane	Tail-specific protease	76.667	0.345664	0.0123519	0.0527622	0.00742969	1.17668	0.0321418	0.209513	0.0199852	61	0.693097	0.0260635
SF2457T_2291	SF2457T_2291	E3Y2Q0_SHIFL	CytoplasmicMembrane	Mannose permease IID component	30.847	0	0.0482655	6.27661e-05	0.0469128	0	0.0505334	0.000100281	0.050773	12	5.01404e-05	0.0506532
SF2457T_2513	SF2457T_2513	E3Y3B7_SHIFL	CytoplasmicMembrane	Putative dimethyl sulfoxide reductase chain ynfF	67.916	0	0.000231096	0	0	0	0.000532712	0	0	1	0	0.000266356
SF2457T_2545	SF2457T_2545	E3Y3E9_SHIFL	CytoplasmicMembrane	Putative uncharacterized protein	54.626	0.000558914	0.000182871	0	0.000236819	0.00020413	0.0198207	0	0.0309314	23	0.000102065	0.0253761
SF2457T_2659	SF2457T_2659	E3Y3Q8_SHIFL	CytoplasmicMembrane	Putative D,D-dipeptide transport ATP-binding protein ddpD	35.934	0	0.00480098	0	0	0	0.0058555	0	0	1	0	0.00292775
SF2457T_2989	SF2457T_2989	E3Y4R8_SHIFL	CytoplasmicMembrane	Putative uncharacterized protein	14.929	0.000787371	0.101494	0	0.0137431	0.000250146	0.107198	0	0.0534742	8	0.000125073	0.0803359
SF2457T_3026	SF2457T_3026	E3Y4V5_SHIFL	CytoplasmicMembrane	ABC transporter family protein	29.127	0	0.0911001	0	0.0491574	0	0.0112878	0	0.0131579	11	0	0.0122229
SF2457T_3400	SF2457T_3400	E3Y6E4_SHIFL	CytoplasmicMembrane	MarR family protein	15.498	0	0.00228984	0	0	0	0.00120451	0	0	1	0	0.000602254
SF2457T_3600	SF2457T_3600	E3Y600_SHIFL	CytoplasmicMembrane	Putative uncharacterized protein	21.014	0.000706324	0.00406276	0	0.00534804	0	0.014199	0	0.00620831	2	0	0.0102036
SF2457T_4032	SF2457T_4032	E3Y7H4_SHIFL	CytoplasmicMembrane	O-antigen ligase	46.086	0	0.000609457	0	0	0	0.000953323	0	0	1	0	0.000476662
SF2457T_4132	SF2457T_4132	E3Y7S3_SHIFL	CytoplasmicMembrane	Oligopeptide/dipeptide ABC transporter, ATP-binding protein	35.844	0	0.015529	0	0.00533066	0	0.0188924	0	0.00670387	16	0	0.0127981
SF2457T_4133	SF2457T_4133	E3Y7S4_SHIFL	CytoplasmicMembrane	Dipeptide transport ATP-binding protein dppF	37.546	0	0.0127887	0	0.00600599	0	0.0162973	0	0.00791182	12	0	0.0121046
SF2457T_4217	SF2457T_4217	E3Y807_SHIFL	CytoplasmicMembrane	ABC transporter family protein	100.7	0	0.0114179	0	0.0128754	0	0.00182281	0	0.000283352	12	0	0.00105308
SF2457T_4246	SF2457T_4246	E3Y836_SHIFL	CytoplasmicMembrane	High-affinity branched-chain amino acid transport system permeaseprotein livM	46.329	0	0.00503734	0	0.0018154	0	0.00792104	0	0.0029509	5	0	0.00543597
SF2457T_4532	SF2457T_4532	E3Y8W5_SHIFL	CytoplasmicMembrane	Putative uroporphyrinogen-III C-methyltransferase	43.469	0	0.0143087	0.000145998	0.0130879	0	0.021111	0.000328704	0.0199607	20	0.000164352	0.0205358
SF2457T_4670	SF2457T_4670	E3Y9A2_SHIFL	CytoplasmicMembrane	Copper-translocating P-type ATPase	87.979	0	0.00350598	0	0.00096485	0	0.0104693	0	0.00297829	18	0	0.00672379
SF2457T_4716	SF2457T_4716	E3Y9E8_SHIFL	CytoplasmicMembrane	PPIC-type PPIASE domain protein	67.978	0.00541054	0.0285608	0.000238538	0.0168585	0.0163308	0.0658971	0.000839858	0.0402084	28	0.00858531	0.0530528
SF2457T_4804	SF2457T_4804	E3Y9N6_SHIFL	CytoplasmicMembrane	Bactoprenol glucosyl transferase	34.846	0	0.00618854	0	0	0	0.0073193	0	0	4	0	0.00365965
SF2457T_4937	SF2457T_4937	E3YA09_SHIFL	CytoplasmicMembrane	D-methionine transport system permease protein metI	22.627	0	0.0126604	0	0.0041604	0	0.00972308	0	0.00330286	4	0	0.00651297
SF2457T_5010	SF2457T_5010	E3YAB1_SHIFL	CytoplasmicMembrane	Uncharacterized ABC transporter ATP-binding protein yadG	34.66	0	0.00333105	0	0.0103168	0	0.00391867	0	0.0125459	14	0	0.00823227
SF2457T_5054	SF2457T_5054	E3YAF5_SHIFL	CytoplasmicMembrane	Penicillin binding transpeptidase domain protein	63.897	0.000115977	0.00438036	0	0.00254141	0.000329041	0.00949988	0	0.00569749	13	0.000164521	0.00759868
smp	smp	Q3YU07_SHISS	CytoplasmicMembrane	Putative uncharacterized protein smp	24.082	0	0.00435601	0	0.00194355	0	0.00356049	0	0.00164216	4	0	0.00260133
sppA	sppA	E7K2K7_SHISO	CytoplasmicMembrane	Signal peptide peptidase SppA, 67K type	67.19	0.000249327	0.0164515	0	0.00367453	0.000743826	0.0375178	0	0.00866232	15	0.000371913	0.0230901
SS53G_0047	SS53G_0047	E7JT48_SHISO	CytoplasmicMembrane	Chelated iron transport system membrane protein yfeB	30.132	0	0.00167025	0	0	0	0.0017082	0	0	4	0	0.000854099
SS53G_0201	SS53G_0201	E7JTK1_SHISO	CytoplasmicMembrane	Nitrogen regulatory protein P-II 1	12.425	0.000146672	0.0998127	0	0.0373524	8.09171e-05	0.042093	0	0.0162833	6	4.04586e-05	0.0291882
SS53G_0208	SS53G_0208	E7JTK8_SHISO	CytoplasmicMembrane	Putative uncharacterized protein	24.439	0.000377369	0.211556	0	0.102091	0	0.00624346	0	0.00530524	6	0	0.00577435
SS53G_0428	SS53G_0428	E7JU76_SHISO	CytoplasmicMembrane	Putative uncharacterized protein	39.841	0	0.0550778	0.000144794	0.048253	0	0	0	0.000842969	1	0	0.000421484
SS53G_0532	SS53G_0532	E7JUI0_SHISO	CytoplasmicMembrane	Putative uncharacterized protein	20.337	0.000190924	0.0117473	0	0.00681372	0.000637805	0.00280438	0	0.00381601	1	0.000318902	0.0033102
SS53G_0535	SS53G_0535	E7JUI3_SHISO	CytoplasmicMembrane	Putative uncharacterized protein	48.68	8.41608e-05	0.0106903	0	0.0161388	0	0	0	0.056	9	0	0.028
SS53G_0597	SS53G_0597	E7JUP5_SHISO	CytoplasmicMembrane	Polyphosphate kinase	80.431	0.000732845	0.00905934	2.22232e-05	0.00410481	0.00261717	0.0247314	9.25783e-05	0.0115836	29	0.00135487	0.0181575
SS53G_0606	SS53G_0606	E7JUQ4_SHISO	CytoplasmicMembrane	Putative uncharacterized protein	39.194	0	0	0	0.0327876	0	0.000171068	0	0.00133964	2	0	0.000755353
SS53G_0629	SS53G_0629	E7JUS7_SHISO	CytoplasmicMembrane	Acetyltransferase family protein	74.808	0.00457574	0.000451141	0	0.000361633	0.0151987	0.00114548	0	0.000949171	6	0.00759935	0.00104733
SS53G_0634	SS53G_0634	E7JUT2_SHISO	CytoplasmicMembrane	Inner membrane protein	113.15	0	0	0	0.000942665	0	0.00125819	0	0	5	0	0.000629093
SS53G_0842	SS53G_0842	E7JWJ6_SHISO	CytoplasmicMembrane	Colicin V production protein	17.971	0	0.000532691	0	0.000813202	0	0.000324919	0	0.000512742	1	0	0.000418831
SS53G_0848	SS53G_0848	E7JWK2_SHISO	CytoplasmicMembrane	Histidine transport system permease protein hisQ	24.663	0	0.0031114	0	0.0142703	0	0.00260453	0	0.0123483	4	0	0.00747644
SS53G_0849	SS53G_0849	E7JWK3_SHISO	CytoplasmicMembrane	Histidine transport system permease protein hisM	26.869	0	0	0	0.00172365	0	0	0	0.00162491	4	0	0.000812453
SS53G_0850	SS53G_0850	E7JWK4_SHISO	CytoplasmicMembrane	Histidine transport ATP-binding protein hisP	28.625	0	0.00381792	0	0.010623	0	0.00370937	0	0.010669	10	0	0.00718916
SS53G_0952	SS53G_0952	E7JVC5_SHISO	CytoplasmicMembrane	Sensor kinase protein rcsC	106.54	0	0.00049428	0	0.000246389	0	0.00178737	0	0.000921007	20	0	0.00135419
SS53G_0961	SS53G_0961	E7JVD4_SHISO	CytoplasmicMembrane	ABC transporter ATP-binding protein yojI	61.568	0	0.000107359	0	0.0006785	0	0.000224348	0	0.00146566	4	0	0.000845004
SS53G_0992	SS53G_0992	E7JVG4_SHISO	CytoplasmicMembrane	Sulfatase family protein	67.262	0	0.00143814	0	0.000827461	0	0.00328322	0	0.00195275	8	0	0.00261798
SS53G_1001	SS53G_1001	E7JVH3_SHISO	CytoplasmicMembrane	Putative uncharacterized protein	58.624	0	0.00124866	0	0.00400958	0.00145485	0.000363872	0	0.000487102	5	0.000727423	0.000425487
SS53G_1019	SS53G_1019	E7JVJ1_SHISO	CytoplasmicMembrane	PTS system protein, fructose-specific EIIBC component	57.633	0	0.000779534	0	0.00224807	0	0.00152488	0	0.00454579	5	0	0.00303533
SS53G_1031	SS53G_1031	E7JVK3_SHISO	CytoplasmicMembrane	Lysine-specific permease	53.533	0	0.00614552	0	0.000825219	0	0.0111663	0	0.00154996	2	0	0.00635812
SS53G_1041	SS53G_1041	E7JVL3_SHISO	CytoplasmicMembrane	Galactoside transport system permease protein mglC	35.578	0	0	0	0.00401084	0	0	0	0.00500663	2	0	0.00250331
SS53G_1065	SS53G_1065	E7JVN7_SHISO	CytoplasmicMembrane	Putative uncharacterized protein	34.378	0	0.0173278	0	0.0187911	0	0	0	0.00193437	8	0	0.000967187
SS53G_1127	SS53G_1127	E7JVU9_SHISO	CytoplasmicMembrane	Signal transduction histidine-protein kinase baeS	52.039	0	0	0	0.000977127	0	0	0	0.00178406	4	0	0.000892028
SS53G_1293	SS53G_1293	E7JWB0_SHISO	CytoplasmicMembrane	Putative uncharacterized protein	44.486	0	0.0199076	0	0.00842047	0	0.000698835	0	0.00457767	2	0	0.00263825
SS53G_1323	SS53G_1323	E7JWR0_SHISO	CytoplasmicMembrane	HAMP domain protein	67.083	0	0.000829253	0	0.000369644	0	0.00188811	0	0.000870011	8	0	0.00137906
SS53G_1344	SS53G_1344	E7JWT0_SHISO	CytoplasmicMembrane	Oligopeptide transport system permease protein oppB	33.443	0	0.00343069	0	0.000327674	0	0.00389417	0	0.000384482	4	0	0.00213933
SS53G_1346	SS53G_1346	E7JWT2_SHISO	CytoplasmicMembrane	Oligopeptide transport ATP-binding protein oppD	37.165	0	0.0138365	0	0.00207802	0	0.0174538	0	0.00270965	15	0	0.0100817
SS53G_1347	SS53G_1347	E7JWT3_SHISO	CytoplasmicMembrane	Oligopeptide transport ATP-binding protein oppF	37.142	0	0.0043546	7.89381e-05	0.000682783	0	0.00548961	0.000151856	0.000889767	11	7.5928e-05	0.00318969
SS53G_1438	SS53G_1438	E7JX20_SHISO	CytoplasmicMembrane	Peptidase family S49 family protein	39.366	0	0.00805136	0	0.00257161	0	0.0107577	0	0.00355186	12	0	0.00715477
SS53G_1449	SS53G_1449	E7JX31_SHISO	CytoplasmicMembrane	Putative uncharacterized protein	11.303	0	0.00752685	0	0.00618719	0	0.00664761	0	0.00745201	4	0	0.00704981
SS53G_1462	SS53G_1462	E7JX44_SHISO	CytoplasmicMembrane	Enoyl-[acyl-carrier-protein] reductase [NADH]	27.864	0.00102494	0.190859	0	0.0837815	0.00126806	0.180503	0	0.0819068	18	0.00063403	0.131205
SS53G_1464	SS53G_1464	E7JX46_SHISO	CytoplasmicMembrane	Peptide transport system ATP-binding protein sapF	30.57	0	0.00183313	0	0.00202603	0	0.00190202	0	0.00217305	9	0	0.00203754
SS53G_1465	SS53G_1465	E7JX47_SHISO	CytoplasmicMembrane	Peptide transport system ATP-binding protein sapD	37.66	0	0.000711981	0	0.000105545	0	0.000910075	0	0.000139459	4	0	0.000524767
SS53G_1612	SS53G_1612	E7JXJ3_SHISO	CytoplasmicMembrane	Sensor protein qseC	50.253	0	0	0	0.000227858	0	0	0	0.000401749	2	0	0.000200874
SS53G_1629	SS53G_1629	E7JXL0_SHISO	CytoplasmicMembrane	Putative uncharacterized protein	25.885	0	0.000462832	0	0.00293287	0	0.000238614	0	0.000347032	3	0	0.000292823
SS53G_1641	SS53G_1641	E7JXM2_SHISO	CytoplasmicMembrane	Uptake hydrogenase large subunit	62.49	0	0.000311564	2.10757e-05	0.000464568	0	0.000660825	6.82137e-05	0.00101856	6	3.41068e-05	0.000839695
SS53G_1654	SS53G_1654	E7JXN5_SHISO	CytoplasmicMembrane	Polysaccharide biosynthesis family protein	48.997	0	0.0287221	0	0.0123275	0	0.0477655	0	0.0211921	1	0	0.0344788
SS53G_1746	SS53G_1746	E7JXX6_SHISO	CytoplasmicMembrane	Mechanosensitive ion channel family protein	30.896	0.000104214	0.115415	0	0.112888	0.000142964	0.12103	0	0.122372	9	7.14819e-05	0.121701
SS53G_1843	SS53G_1843	E7JY72_SHISO	CytoplasmicMembrane	Integral membrane TerC family protein	26.173	0	0.000469116	0	0	0	0.000416737	0	0	1	0	0.000208368
SS53G_1889	SS53G_1889	E7JYB6_SHISO	CytoplasmicMembrane	Signal transduction histidine-protein kinase barA	102.48	0	0.000127612	2.87698e-05	0.000192276	0	0.000443873	0.000152706	0.000691343	8	7.6353e-05	0.000567608
SS53G_1975	SS53G_1975	E7JYJ7_SHISO	CytoplasmicMembrane	Alpha-ketoglutarate permease	47.052	0	0.00386037	0	0.00069825	0	0.00616504	0	0.0011527	2	0	0.00365887
SS53G_2133	SS53G_2133	E7JYZ7_SHISO	CytoplasmicMembrane	Tetratricopeptide repeat family protein	45.244	0	0.0125302	0	0.0206525	0	0.0192419	0	0.032784	12	0	0.026013
SS53G_2164	SS53G_2164	E7JZ28_SHISO	CytoplasmicMembrane	Lysophospholipase L2	39.009	0	0.000645943	0	7.95996e-05	0	0.000855239	0	0.000108944	5	0	0.000482092
SS53G_2218	SS53G_2218	E7JZ76_SHISO	CytoplasmicMembrane	His Kinase A domain protein	38.556	0	0.000948167	0	0.000732537	0	0.00124081	0	0.000990946	7	0	0.00111588
SS53G_2267	SS53G_2267	E7JZC5_SHISO	CytoplasmicMembrane	Sensor protein cpxA	51.652	0	0.00299053	0	0.00125976	0	0.0052428	0	0.00228298	10	0	0.00376289
SS53G_2346	SS53G_2346	E7JZK4_SHISO	CytoplasmicMembrane	Bifunctional aspartokinase/homoserine dehydrogenase 2	88.945	0	0.0380191	0	0.0211531	0	0.114776	0	0.0660121	37	0	0.090394
SS53G_2364	SS53G_2364	E7JZM2_SHISO	CytoplasmicMembrane	Putative uncharacterized protein	66.539	0	0.0023909	0	0.00678626	0	0.00282	0	0.0093606	9	0	0.0060903
SS53G_2436	SS53G_2436	E7JZS9_SHISO	CytoplasmicMembrane	Sodium-dependent inorganic phosphate (Pi) transporter family protein	59.466	0	0	0	5.62918e-05	0	0	0	0.000117447	2	0	5.87236e-05
SS53G_2459	SS53G_2459	E7JZV2_SHISO	CytoplasmicMembrane	Maltose transport system permease protein malG	32.225	0	0	0	0.000654366	0	0	0	0.000739847	1	0	0.000369923
SS53G_2460	SS53G_2460	E7JZV3_SHISO	CytoplasmicMembrane	Maltose transport system permease protein malF	57.013	0	0	0	0.00157282	0	0	0	0.00314617	4	0	0.00157308
SS53G_2700	SS53G_2700	E7K0H9_SHISO	CytoplasmicMembrane	Putative transport protein	48.867	0.00283458	0.00455982	0.000401416	0.00579268	0	0.00504651	0	0.0027956	1	0	0.00392105
SS53G_2754	SS53G_2754	E7K0N3_SHISO	CytoplasmicMembrane	L-lactate permease	59.2	0	0.000378225	0	0.000312433	0	0.000759976	0	0.000648943	3	0	0.00070446
SS53G_2810	SS53G_2810	E7K0T8_SHISO	CytoplasmicMembrane	Dipeptide transport system permease protein dppC	32.266	0	0.013243	0	0.00372768	0	0.014503	0	0.00422	4	0	0.00936151
SS53G_2839	SS53G_2839	E7K0W7_SHISO	CytoplasmicMembrane	MFS transporter, metabolite:H+ symporter family protein	47.193	0	0.0241448	0	0.030349	0	0.0386748	0	0.0502516	5	0	0.0444632
SS53G_2840	SS53G_2840	E7K0W8_SHISO	CytoplasmicMembrane	Ribonuclease BN-like family protein	37.9	0	8.04768e-05	0	0.00216408	0	0.000103523	0	0.00287767	3	0	0.0014906
SS53G_2923	SS53G_2923	E7K152_SHISO	CytoplasmicMembrane	Ribose transport system permease protein rbsC	33.493	0	0	0	0.00022154	0	0	0	0.000260336	1	0	0.000130168
SS53G_2971	SS53G_2971	E7K199_SHISO	CytoplasmicMembrane	Fumarate reductase iron-sulfur subunit	27.123	0	0.000269026	0	0.00139096	0	0.000247663	0	0.00132367	5	0	0.000785667
SS53G_3032	SS53G_3032	E7K1F7_SHISO	CytoplasmicMembrane	D-serine/D-alanine/glycine transporter	51.645	0	0.000630347	0	0.00191392	0	0.00110493	0	0.00346802	2	0	0.00228647
SS53G_3415	SS53G_3415	E7K2I7_SHISO	CytoplasmicMembrane	Carboxymuconolactone decarboxylase family protein	20.581	0	0.000812807	0	0.00155398	0	0.000567783	0	0.00112212	5	0	0.000844952
SS53G_3544	SS53G_3544	E7K2W4_SHISO	CytoplasmicMembrane	HAD-superfamily hydrolase, subfamily IA, variant 1 family protein	25.266	0	0.00239639	0	0.0054939	0	0.00205505	0	0.00487019	3	0	0.00346262
SS53G_3719	SS53G_3719	E7K3D9_SHISO	CytoplasmicMembrane	Quinoprotein glucose dehydrogenase	86.861	4.78032e-05	9.77039e-05	0	0.00104706	0.000184365	0.000288048	0	0.00319099	16	9.21825e-05	0.00173952
SS53G_3913	SS53G_3913	E9UMD5_SHISO	CytoplasmicMembrane	Phospholipase D family protein	47.62	0	0	0	0.000398061	0	0	0	0.00066507	3	0	0.000332535
SS53G_3917	SS53G_3917	E9UMD9_SHISO	CytoplasmicMembrane	ABC-2 type transporter family protein	42.487	0	0.00068008	0	0.000837588	0	0.000980719	0	0.00124858	3	0	0.00111465
SS53G_3918	SS53G_3918	E9UME0_SHISO	CytoplasmicMembrane	ABC transporter family protein	63.132	0	0.000533314	0	8.01988e-05	0	0.000254733	0	0.000538107	1	0	0.00039642
SS53G_3937	SS53G_3937	E9UMF9_SHISO	CytoplasmicMembrane	Glutamine transport system permease protein glnP	24.364	0	0.00768254	0	0.0105752	0	0.00635304	0	0.0090399	3	0	0.00769647
SS53G_3976	SS53G_3976	E9UMJ8_SHISO	CytoplasmicMembrane	D-alanyl-D-alanine carboxypeptidase dacC	44.048	0.00409837	0.0485307	5.20414e-05	0.0152119	0.034951	0.00813648	0	0.0458672	20	0.0174755	0.0270018
SS53G_4000	SS53G_4000	E9UMM2_SHISO	CytoplasmicMembrane	Arginine transport system permease protein artM	24.913	0	0.000869872	0	0	0	0.000735546	0	0	4	0	0.000367773
SS53G_4001	SS53G_4001	E9UMM3_SHISO	CytoplasmicMembrane	Arginine transport system permease protein artQ	26.217	0	0.00144972	0	0.00136672	0	0.00129002	0	0.00125716	2	0	0.00127359
SS53G_4003	SS53G_4003	E9UMM5_SHISO	CytoplasmicMembrane	Arginine transport ATP-binding protein artP	27.022	0	0.0727776	0	0.0381132	0	0.0667488	0	0.0361344	8	0	0.0514416
SS53G_4010	SS53G_4010	E9UMN2_SHISO	CytoplasmicMembrane	NAD dependent epimerase/dehydratase family protein	53.731	0	3.55297e-05	0	0.00106396	0	6.47955e-05	0	0.00200577	3	0	0.00103528
SS53G_4075	SS53G_4075	E7K418_SHISO	CytoplasmicMembrane	Putative uncharacterized protein	28.676	0	0	0	0.00160373	0	0.0108396	0	0.0018138	3	0	0.00632672
SS53G_4125	SS53G_4125	E7K3W3_SHISO	CytoplasmicMembrane	Putative uncharacterized protein	16.275	0	0.000113558	0	0.00214992	0	0.00132072	0	0.00387507	3	0	0.00259789
SS53G_4208	SS53G_4208	E7K4B1_SHISO	CytoplasmicMembrane	Cytoplasmic chaperone TorD family protein	20.78	0	0	0	0.0499056	0	0	0	0.0363851	5	0	0.0181925
SS53G_4245	SS53G_4245	E7K4E8_SHISO	CytoplasmicMembrane	Lipid A biosynthesis lauroyl acyltransferase family protein	38.005	0	0.00247293	0	0.000128414	0	0.00318992	0	0.000171231	6	0	0.00168058
SS53G_4304	SS53G_4304	E7K4K7_SHISO	CytoplasmicMembrane	NADH dehydrogenase	47.372	0	0.0122177	0	0.00563624	0	0.0196445	0	0.00936784	17	0	0.0145062
SS53G_4323	SS53G_4323	E7K4M6_SHISO	CytoplasmicMembrane	Sensor protein phoQ	55.299	0	0.0019943	0	0.0012328	0	0.00374314	0	0.00239188	6	0	0.00306751
SS53G_4383	SS53G_4383	E7K4T6_SHISO	CytoplasmicMembrane	L-cystine transport system permease protein tcyB	24.801	0	0.00637253	0	0.00290314	0	0.00536426	0	0.00252619	6	0	0.00394522
SS53G_4384	SS53G_4384	E7K4T7_SHISO	CytoplasmicMembrane	Putative uncharacterized protein	27.642	0	0.011137	0	0.00180277	0.000234329	0.0110214	0	0.00660818	7	0.000117165	0.00881477
SS53G_4517	SS53G_4517	E7K524_SHISO	CytoplasmicMembrane	Putative uncharacterized protein	24.585	0	0.000128594	0	0.00097418	0	0.00241655	0	0.000833701	2	0	0.00162512
SS53G_4521	SS53G_4521	E7K528_SHISO	CytoplasmicMembrane	Inner membrane protein yqjE	15.147	0	0	0	0.000583803	0	0	0	0.000310257	2	0	0.000155128
SS53G_4570	SS53G_4570	E7K577_SHISO	CytoplasmicMembrane	Permease family protein	37.285	0	0	0	0.00104361	0	0	0	0.00136521	1	0	0.000682607
SS53G_4620	SS53G_4620	E7K5C5_SHISO	CytoplasmicMembrane	Toluene tolerance protein Ttg2B	27.863	0	0	0	5.36164e-05	0	0	0	5.24148e-05	3	0	2.62074e-05
SS53G_4627	SS53G_4627	E7K5D2_SHISO	CytoplasmicMembrane	ABC transporter family protein	26.8	0	0.00192195	0	0.00505329	0	0.082867	0	0.0462224	14	0	0.0645447
SS53G_4724	SS53G_4724	E7K5R1_SHISO	CytoplasmicMembrane	Trk system potassium uptake protein trkA	50.367	0	0.00437441	0	0.00415872	0	0.00747815	0	0.0073491	9	0	0.00741362
SS53G_4783	SS53G_4783	E7K5X0_SHISO	CytoplasmicMembrane	Putative uncharacterized protein	79.565	0	0.000151647	0	0.00212561	0	0	0	0.000644889	4	0	0.000322444
SS53G_4827	SS53G_4827	E7K614_SHISO	CytoplasmicMembrane	Intracellular growth attenuator IgaA family protein	79.531	0	0.00443753	0	0.00158804	0	0.0119786	0	0.00443124	9	0	0.00820492
SS53G_4937	SS53G_4937	E7K6C4_SHISO	CytoplasmicMembrane	HlyD family secretion family protein	38.772	0.000168569	0.0106951	0	0.00346115	0.000290197	0.0140745	0	0.00470833	14	0.000145099	0.00939142
SS53G_4942	SS53G_4942	E7K6C9_SHISO	CytoplasmicMembrane	Putative low-affinity inorganic phosphate transporter 2	53.422	0	0.00750053	0	0.00607534	0	0.0136	0	0.0113872	5	0	0.0124936
SS53G_4978	SS53G_4978	E7K6J2_SHISO	CytoplasmicMembrane	Inner membrane protein	111.55	0	0.000327614	0	0	0	0	0	0.0036894	14	0	0.0018447
SS53G_4997	SS53G_4997	E7K6L1_SHISO	CytoplasmicMembrane	Inner membrane protein yicO	46.864	0	0.0101913	0	0.00772592	0	0	0	0.000404848	1	0	0.000202424
SS53G_5059	SS53G_5059	E7K6H3_SHISO	CytoplasmicMembrane	D-methionine-binding lipoprotein metQ	27.681	0	0	0.000407398	0	0	0	0.00058409	0	3	0.000292045	0
SS53G_5074	SS53G_5074	E7K6R1_SHISO	CytoplasmicMembrane	IucA / IucC family protein	66.69	0	0.00712972	0	6.24034e-05	0	0.0161384	0	0.000146015	13	0	0.00814222
SS53G_5125	SS53G_5125	E7K6W2_SHISO	CytoplasmicMembrane	Sensor protein basS/pmrB	41.299	0	0	0	0.000118932	0	0	0	0.000172332	1	0	8.61662e-05
SS53G_5126	SS53G_5126	E7K6W3_SHISO	CytoplasmicMembrane	Proline/betaine transporter	54.888	0	0.000789483	0	0.000368838	0	0.00147078	0	0.0007103	4	0	0.00109054
SS53G_5176	SS53G_5176	E7K713_SHISO	CytoplasmicMembrane	Inner membrane protein yicO	45.683	0	0	0	0.00024622	0	0.015802	0	0.0123832	2	0	0.0140926
SS53G_5207	SS53G_5207	E7K744_SHISO	CytoplasmicMembrane	Prokaryotic diacylglycerol kinase family protein	13.245	0	0.00606145	0	0.00195582	0	0.00272494	0	0.000908884	3	0	0.00181691
SS53G_5260	SS53G_5260	E7K797_SHISO	CytoplasmicMembrane	Putative enzyme	91.194	0	0	0	0.000956722	0	0	0	0.000479057	3	0	0.000239529
SS53G_5279	SS53G_5279	E7K7B6_SHISO	CytoplasmicMembrane	Sensor protein rstB	49.37	0	3.77857e-05	0	0.00121109	0	6.33168e-05	0	0.00209781	4	0	0.00108056
SS53G_5287	SS53G_5287	E7K7C4_SHISO	CytoplasmicMembrane	NAD(P) transhydrogenase subunit beta	48.722	0	0.0396737	0	0.0464392	0	0.0656079	0	0.0793849	9	0	0.0724964
SS53G_5388	SS53G_5388	E7K7P8_SHISO	CytoplasmicMembrane	Cysteine-rich domain protein	26.09	0	0.000345022	0	0.00814084	0	0.000305527	0	0.00745198	11	0	0.00387875
SS53G_5400	SS53G_5400	E7K7R0_SHISO	CytoplasmicMembrane	Cyclic di-GMP phosphodiesterase yahA	36.637	0	0	0	0.00123054	0	0	0	0.00158177	3	0	0.000790883
SS53G_5450	SS53G_5450	E7K7V9_SHISO	CytoplasmicMembrane	Bacteroid development protein bacA	46.493	0.000228272	0.000258714	0	7.6438e-05	0.000471234	0.000408259	0	0.000124688	2	0.000235617	0.000266474
SS53G_5554	SS53G_5554	E7K863_SHISO	CytoplasmicMembrane	Inner membrane domain protein	113.53	0	0.00443653	0	0.00623379	0	0.0170955	0	0.0248308	26	0	0.0209632
SS53G_5589	SS53G_5589	E7K7N5_SHISO	CytoplasmicMembrane	NfeD-like family protein	16.939	0	0.00423118	0	0.00674797	0	0.00243264	0	0.00401041	1	0	0.00322153
SS53G_5591	SS53G_5591	E7K7N7_SHISO	CytoplasmicMembrane	ABC transporter family protein	25.382	0	0.00903528	0	0.0008064	0	0.00165576	0	0.00450017	5	0	0.00307796
SS53G_5596	SS53G_5596	E7K7P2_SHISO	CytoplasmicMembrane	ABC transporter family protein	24.533	0	0.00011888	0	0.000242935	0	0.00752351	0	0.000694112	7	0	0.00410881
SS53G_5597	SS53G_5597	E7K7P3_SHISO	CytoplasmicMembrane	Permease family protein	89.901	0	0	0	7.1329e-05	0	0	0	0.000224988	2	0	0.000112494
SS53G_5633	SS53G_5633	E7K8B8_SHISO	CytoplasmicMembrane	Putative uncharacterized protein	33.12	0	0.00852662	0	0.00432625	0	0.0619149	0.000248383	0.0560716	6	0.000124191	0.0589933
SS53G_5647	SS53G_5647	E7K8D2_SHISO	CytoplasmicMembrane	Sensor kinase cusS	54.234	0	0.000309781	0	0.000157146	0	0.000570236	0	0.000299022	3	0	0.000434629
SS53G_5656	SS53G_5656	E7K8E1_SHISO	CytoplasmicMembrane	Mechanosensitive ion channel family protein	46.602	0	0.000232217	0	0.000292304	0	0.000367305	0	0.000477934	1	0	0.00042262
SS53G_5672	SS53G_5672	E7K8F7_SHISO	CytoplasmicMembrane	Ferric enterobactin transport protein fepE	41.969	0	0.0010234	0	0	0	0.00145782	0	0	1	0	0.00072891
SS53G_5673	SS53G_5673	E7K8F8_SHISO	CytoplasmicMembrane	Ferric enterobactin transport ATP-binding protein fepC	29.883	0	0	0	0.00169561	0	0	0	0.00177778	4	0	0.00088889
SS53G_5682	SS53G_5682	E7K8G7_SHISO	CytoplasmicMembrane	Carbon starvation protein A	75.074	0.000102618	0	0	0.000985894	0.000342066	0	0	0.00259686	8	0.000171033	0.00129843
SS53G_5684	SS53G_5684	E7K8G9_SHISO	CytoplasmicMembrane	3-dehydroquinate synthase family protein	39.047	0	0	0	0.000161497	0	0	0	0.000221248	1	0	0.000110624
SS53G_5730	SS53G_5730	E7K8L5_SHISO	CytoplasmicMembrane	D-alanyl-D-alanine carboxypeptidase dacC	46.964	0.0178705	0.00544229	0	0.0296789	0.0085462	0.0773588	0.000126588	0.0250655	24	0.00433639	0.0512121
SS53G_5753	SS53G_5753	E7K8N8_SHISO	CytoplasmicMembrane	Amino ABC transporter, permease , 3-TM region, His/Glu/Gln/Arg/opine family domain protein	24.914	0	0	0	0.00314247	0	0	0	0.0027469	2	0	0.00137345
SS53G_5760	SS53G_5760	E7K8P5_SHISO	CytoplasmicMembrane	Magnesium and cobalt efflux protein corC	33.298	0	0.00543192	0	0.00410052	0	0.00613903	0	0.00479056	5	0	0.0054648
SS53G_5830	SS53G_5830	E7K8V8_SHISO	CytoplasmicMembrane	Succinate dehydrogenase iron-sulfur subunit	26.784	0	0.028524	0	0.0800732	0	0.0259307	0	0.0752473	20	0	0.050589
SS53G_5840	SS53G_5840	E7K8W8_SHISO	CytoplasmicMembrane	Cytochrome d ubiquinol oxidase, subunit II	42.469	0	0.00157464	0	0.000337146	0	0.00226976	0	0.000502364	2	0	0.00138606
SS53G_5866	SS53G_5866	E7K8Z1_SHISO	CytoplasmicMembrane	Putative molybdenum transport ATP-binding protein modF	54.525	0	0.0080198	0	0.0155279	0	0.0148418	0	0.0297056	15	0	0.0222737
SSON_0865	SSON_0865	Q3Z3Q5_SHISS	CytoplasmicMembrane	Putative membrane protein	41.739	0	0.0027739	0	0.000253609	0	0.00392972	0	0.000371395	10	0	0.00215056
SSON_1512	SSON_1512	Q3Z200_SHISS	CytoplasmicMembrane	Putative membrane protein	31.944	0	0	0	0.000411136	0.00892483	0.00257071	0.00871336	0.00124095	4	0.0088191	0.00190583
SSON_1573	SSON_1573	Q3Z1U0_SHISS	CytoplasmicMembrane	Putative oxidoreductase component	23.646	0	0.00522076	0	0.00272856	0	0.00419006	0	0.0022637	5	0	0.00322688
SSON_2126	SSON_2126	Q3Z0D0_SHISS	CytoplasmicMembrane	Putative membrane protein	50.085	0	0	3.10461e-05	0.00278927	0	0	0	0.000722472	3	0	0.000361236
SSON_2230	SSON_2230	Q3Z032_SHISS	CytoplasmicMembrane	Putative uncharacterized protein	28.196	0	0.000271593	0	0.000382114	0	0.000108676	0	0.00212686	2	0	0.00111777
SSON_2519	SSON_2519	Q3YZB3_SHISS	CytoplasmicMembrane	Putative beta-lactamase	50.899	0	0	0.000611769	0	0	0	0.00161278	0	4	0.000806392	0
SSON_2586	SSON_2586	Q3YZ48_SHISS	CytoplasmicMembrane	Putative uncharacterized protein	7.4615	0	0	0	0.000231012	0	0.00215939	0	0.00113257	1	0	0.00164598
SSON_2602	SSON_2602	Q3YZ32_SHISS	CytoplasmicMembrane	Putative uncharacterized protein	181.55	0	0.00289599	0	0.000966522	0.00011563	0	0.0117891	0.00918842	43	0.00595236	0.00459421
SSON_3049	SSON_3049	Q3YXX4_SHISS	CytoplasmicMembrane	Putative uncharacterized protein	16.011	0	0	0	0.000603049	0	8.24099e-05	0	0.00119407	3	0	0.000638241
sstT	sstT	SSTT_SHISS	CytoplasmicMembrane	Serine/threonine transporter sstT	43.477	0	0.00531162	0	0.00483311	0	0.00783818	0	0.0073725	4	0	0.00760534
tatA2	tatA2	Q3YVC9_SHISS	CytoplasmicMembrane	Sec-independent protein translocase protein tatA/E homolog 2	11.338	0	0.0176513	0	0.0165301	0	0.0067927	0	0.00657566	2	0	0.00668418
tatB	tatB	E7JZ42_SHISO	CytoplasmicMembrane	Sec-independent protein translocase protein tatB homolog	18.421	0	0.00458105	0	0.00358535	0	0.00286422	0	0.00231725	4	0	0.00259073
tatC	tatC	E7JZ43_SHISO	CytoplasmicMembrane	Twin arginine-targeting protein translocase TatC	28.866	0	0.000551571	0	0.00294748	0	0.000540401	0	0.00298515	1	0	0.00176277
tauB	tauB	TAUB_SHISS	CytoplasmicMembrane	Taurine import ATP-binding protein TauB	28.296	0	0	0	0.00184427	0	0	0	0.00183095	3	0	0.000915476
tolQ	tolQ	Q3Z467_SHISS	CytoplasmicMembrane	Membrane-spanning inner membrane protein	25.597	0.000407342	0.0121566	0	0.00840813	0.000462961	0.0105616	0	0.00755121	4	0.000231481	0.0090564
trkH	trkH	Q3YVB8_SHISS	CytoplasmicMembrane	Potassium uptake protein	52.959	0	9.06189e-05	0	0.00012589	0	0.000162887	0	0.000233916	1	0	0.000198402
ubiB	ubiB	UBIB_SHISS	CytoplasmicMembrane	Probable ubiquinone biosynthesis protein UbiB	63.232	0	0.0027045	0	0.00184661	0	0.00580433	0	0.00409676	10	0	0.00495054
waaL	waaL	Q3YVY6_SHISS	CytoplasmicMembrane	Lipid A-core, surface polymer ligase	46.821	0	0	0.000191533	2.21875e-05	0	0	0.000464478	3.64483e-05	3	0.000232239	1.82241e-05
waaV	waaV	Q3YVY7_SHISS	CytoplasmicMembrane	Putative beta1,3-glucosyltransferase	38.765	0	0	0	0.000366873	0	0	0	0.000498981	1	0	0.000249491
wzzB	wzzB	Q3Z0F8_SHISS	CytoplasmicMembrane	Regulator of length of O-antigen component of lipopolysaccharide chains	37.797	0	0.0134689	0	0.00954656	0	0.017279	0	0.01266	15	0	0.0149695
wzzE	wzzE	Q3YVH8_SHISS	CytoplasmicMembrane	Putative transport protein	39.62	0	0.00304261	0	0.00163054	0.00498654	0.00613183	0.000823737	0.00805235	8	0.00290514	0.00709209
yafH	yafH	Q3Z5B5_SHISS	CytoplasmicMembrane	Putative acyl-CoA dehydrogenase	90.567	0	0	0	0.00494093	0	0	0	0.0157003	20	0	0.00785014
yajC	yajC	E7K7Z5_SHISO	CytoplasmicMembrane	Preprotein translocase, YajC subunit	11.887	0.00138126	0.804202	0	0.335988	0.000729029	0.324463	0	0.140128	5	0.000364514	0.232296
ybaL	ybaL	Q3Z4S1_SHISS	CytoplasmicMembrane	Putative transport protein	59.435	0	2.32324e-05	0	0.000274166	0	0.000186631	0	0.00356439	4	0	0.00187551
ybhG	ybhG	YBHG_SHISS	CytoplasmicMembrane	UPF0194 membrane protein ybhG	36.537	0	0.00315725	0	0.00336643	0	0.00391535	0	0.00431549	9	0	0.00411542
ybiO	ybiO	Q3Z3X7_SHISS	CytoplasmicMembrane	Putative transport protein	81.919	0	0	0	0.000331503	0	0	0	0.000952798	5	0	0.000476399
ybjG	ybjG	Q3Z3U2_SHISS	CytoplasmicMembrane	Putative uncharacterized protein ybjG	23.042	0	0.000844397	0	0.000523241	0	0.000660382	0	0.000423009	1	0	0.000541696
yccC	yccC	Q3Z3E0_SHISS	CytoplasmicMembrane	Putative uncharacterized protein yccC	81.302	0	0	0	0.0111165	0	0	0	0.0317102	25	0	0.0158551
yciC	yciC	YCIC_SHISS	CytoplasmicMembrane	UPF0259 membrane protein yciC	26.505	0	0.000638329	0	0	0	0.000574249	0	0	2	0	0.000287125
ycjF	ycjF	YCJF_SHISS	CytoplasmicMembrane	UPF0283 membrane protein ycjF	39.448	0	0.00399511	0	0.000105689	0	0.00534912	0	0.000146279	6	0	0.0027477
yeaP	yeaP	Q3Z2D4_SHISS	CytoplasmicMembrane	Putative uncharacterized protein yeaP	43.521	0	0.000291495	0	0	0	0.000430585	0	0	3	0	0.000215292
yecN	yecN	Q3Z2P5_SHISS	CytoplasmicMembrane	Putative uncharacterized protein yecN	16.226	0	0	0	0.00226361	0	0	0	0.00128867	1	0	0.000644336
yedI	yedI	Q3Z0N1_SHISS	CytoplasmicMembrane	Putative uncharacterized protein yedI	32.098	0	0.000435573	3.92638e-05	0.00246558	0	0.000474534	6.52754e-05	0.00277668	3	3.26377e-05	0.00162561
yedV	yedV	Q3Z0M2_SHISS	CytoplasmicMembrane	Putative 2-component sensor protein	50.863	0	6.58596e-05	0	0.00012937	0	0.000125151	0	0.00245743	3	0	0.00129129
yeeF	yeeF	Q3Z0H2_SHISS	CytoplasmicMembrane	Putative amino acid/amine transport protein	49.769	0	0	0	0.000327624	0	0	0	0.000572088	1	0	0.000286044
yejE	yejE	Q3Z027_SHISS	CytoplasmicMembrane	Putative transport system permease protein	38.092	0	0.000120858	0	0.000318529	0	0.000156257	0	0.000425708	2	0	0.000290982
yfbV	yfbV	YFBV_SHISS	CytoplasmicMembrane	UPF0208 membrane protein yfbV	17.198	0	0.000353259	0	0.000203066	0	0.000206205	0	0.00012253	1	0	0.000164368
yfjD	yfjD	Q3YYM6_SHISS	CytoplasmicMembrane	Uncharacterized CBS domain-containing protein	47.161	0	0.00201162	0	0	0	0.00322002	0	0	5	0	0.00161001
yhdRP	yhdRP	Q3YX03_SHISS	CytoplasmicMembrane	Uncharacterized membrane protein	139	0	0.00110269	0	0.00131966	0	0.00520232	0	0.00643586	25	0	0.00581909
yhhN	yhhN	Q3YW60_SHISS	CytoplasmicMembrane	Putative enzyme	23.804	0	0	0	0.000149724	0	0	0	0.000799032	1	0	0.000399516
yhiU	yhiU	Q3YWI7_SHISS	CytoplasmicMembrane	Putative membrane protein	41.19	0.00629237	0.00237103	0.00526644	0.00110722	0	0	6.62336e-05	0.00403099	8	3.31168e-05	0.00201549
yhjK	yhjK	Q3YVR1_SHISS	CytoplasmicMembrane	Putative uncharacterized protein yhjK	74.452	0	0.00114158	0	0.00113702	0	0.00288477	0	0.00297012	9	0	0.00292744
yhjW	yhjW	Q3YVS6_SHISS	CytoplasmicMembrane	Putative uncharacterized protein yhjW	64.968	0.0004306	0	0.000141814	0	0.00124214	0	0.000477198	0	5	0.000859668	0
yihK	yihK	Q3YVA2_SHISS	CytoplasmicMembrane	Putative GTP-binding factor	67.355	0.000214182	0.157101	0	0.0563397	0.000640546	0.359151	0	0.133141	30	0.000320273	0.246146
yjbG	yjbG	Q3YUV7_SHISS	CytoplasmicMembrane	Putative uncharacterized protein yjbG	26.278	0.00101121	0	0.00479073	0	0.00117986	0	0.00652039	0	6	0.00385012	0
yjcE	yjcE	Q3YUS1_SHISS	CytoplasmicMembrane	Putative uncharacterized protein yjcE	60.523	0	0.000302733	0	0.00105636	0	0.000621882	0	0.00224316	4	0	0.00143252
yjeP	yjeP	Q3YUI1_SHISS	CytoplasmicMembrane	Putative periplasmic binding protein	124	0.000421402	0.0055995	0	0.0040771	0.00232015	0.0235667	0	0.0177378	14	0.00116007	0.0206523
yjgP	yjgP	Q0SXK1_SHIF8	CytoplasmicMembrane	Putative uncharacterized protein yjgP	37.859	0	0.00616364	0	0.00391202	0	0.00792017	0	0.00519636	5	0	0.00655826
yjgQ	yjgQ	Q3YU87_SHISS	CytoplasmicMembrane	Putative uncharacterized protein yjgQ	39.739	0	0.00120142	0	0.00357829	0	0.00162047	0	0.00498909	11	0	0.00330478
ylaC	ylaC	Q3Z4U1_SHISS	CytoplasmicMembrane	Putative uncharacterized protein ylaC	19.821	0	0.000583132	0	0.00187543	0	0.000392302	0	0.00130423	2	0	0.000848267
yliI	yliI	Q3Z3U7_SHISS	CytoplasmicMembrane	Putative dehydrogenase	41.054	0	0	0.000256225	0	0	0	0.000544825	0	2	0.000272412	0
ymdC	ymdC	Q3Z377_SHISS	CytoplasmicMembrane	Putative synthase	55.866	0	0	0	0.000659757	0	0	0	0.00129318	5	0	0.000646591
yneH	yneH	Q3Z1R0_SHISS	CytoplasmicMembrane	Putative glutaminase	33.545	0	0.00200738	0	0.000813308	0	0.00228552	0	0.000957219	8	0	0.00162137
yoaE	yoaE	Q3Z2F7_SHISS	CytoplasmicMembrane	Putative transport protein	56.332	0	0.00103996	0	0.000684118	0	0.00198839	0	0.00135212	1	0	0.00167025
yohD	yohD	Q3Z068_SHISS	CytoplasmicMembrane	Putative uncharacterized protein yohD	22.874	0	0	0	0.000158574	0	0	0	0.000127263	2	0	6.36317e-05
yqhA	yqhA	YQHA_SHISS	CytoplasmicMembrane	UPF0114 protein yqhA	19.814	0	0.000673202	0	0.000582719	0	0.000452737	0	0.000405098	2	0	0.000428917
ytfL	ytfL	Q3YUC9_SHISS	CytoplasmicMembrane	Putative transport protein	49.78	0	9.25154e-05	0	0.00170929	0	3.92535e-05	0	0.000478847	3	0	0.00025905
zipA	zipA	ZIPA_SHISS	CytoplasmicMembrane	Cell division protein ZipA homolog	36.54	0	0.00561793	0	0.0143149	0	0.00696744	0	0.0183521	7	0	0.0126598
zntA	zntA	Q3YW59_SHISS	CytoplasmicMembrane	Zinc-transporting ATPase	76.766	0	0.00125458	0	0.00120454	0	0.00326885	0	0.00324427	10	0	0.00325656
zntB	zntB	ZNTB_SHIF8	CytoplasmicMembrane	Zinc transport protein ZntB	36.672	0	0.00259668	0	0.000588491	0	0.00323207	0	0.000757187	6	0	0.00199463
znuC	znuC	ZNUC_SHISS	CytoplasmicMembrane	Zinc import ATP-binding protein ZnuC	27.814	0.000970912	0.000303865	0	0.00089621	0.00119906	0.000286862	0	0.000874585	4	0.000599529	0.000580723
gcp	gcp	GCP_SHISS	Extracellular	Probable tRNA threonylcarbamoyladenosine biosynthesis protein Gcp	36.007	0	0.00556864	0	0.00426805	0	0.00680557	0	0.00539194	9	0	0.00609875
rnfC	rnfC	RNFC_SHISS	Extracellular	Electron transport complex protein rnfC	80.251	0	0.00013481	0	0.000253181	0	0.000367199	0	0.000712869	7	0	0.000540034
SF2457T_0120	SF2457T_0120	E3XWN4_SHIFL	Extracellular	Exported protein	89.558	0.00035529	0.00323736	0	0	0.00141281	0.00984064	0	0	7	0.000706406	0.00492032
SS53G_3895	SS53G_3895	E9UMB7_SHISO	Extracellular	60 kDa antigen	66.519	0	0.0012091	0	0.000755352	0	0.00272983	0	0.00176288	13	0	0.00224635
ychK	ychK	Q3Z0U9_SHISS	Extracellular	Putative uncharacterized protein ychK	34.355	0	0.000236335	0	0.000701903	0	0.00027558	0	0.000846049	5	0	0.000560814
blc	blc	Q3YUI9_SHISS	OM lipo	Outer membrane lipoprotein	19.923	0.0023424	0	0.00220561	0	0.000159345	0	0.0520649	0.0124262	15	0.0261121	0.00621309
csgG	csgG	Q3Z389_SHISS	OM lipo	Curli production assembly/transport component, 2nd curli operon	30.587	0	0	0.000296236	0	0	0	0.000469304	0	2	0.000234652	0
cyoA	cyoA	E7K828_SHISO	OM lipo	Ubiquinol oxidase, subunit II	34.969	0	0	0.000152974	0.0207991	0	0	0.000277064	0.0255186	7	0.000138532	0.0127593
emtA	emtA	EMTA_SHIF8	OM lipo	Endo-type membrane-bound lytic murein transglycosylase A	22.212	0.157383	0.000634111	0.0195729	0.00120402	0.155218	0.000478059	0.0225176	0.000938314	14	0.0888677	0.000708187
exc	exc	A4SH43_SHISS	OM lipo	Entry exclusion protein 2	15.757	0	0	0.526679	0.0646204	0	0	0.429833	0.0357249	7	0.214916	0.0178625
flgH	flgH	FLGH_SHISS	OM lipo	Flagellar L-ring protein	24.931	0.000573143	0	0.000811999	0	0.000634453	0	0.00104852	0	3	0.000841484	0
lolB	lolB	LOLB_SHISS	OM lipo	Outer-membrane lipoprotein lolB	23.55	0.0815088	0.00582283	0.129493	0.0148296	0.0852299	0.00465429	0.157949	0.0122532	20	0.121589	0.00845373
lpoA	lpoA	LPOA_SHIF8	OM lipo	Penicillin-binding protein activator LpoA	72.724	0.531395	0.00489411	0.406979	0.0042031	1.7159	0.0120804	1.53296	0.0107245	48	1.62443	0.0114024
lptE	lptE	LPTE_SHISS	OM lipo	LPS-assembly lipoprotein lptE	21.386	0.0479145	0.00414683	0.0498009	0.017533	0.0454982	0.00301005	0.0551628	0.0131557	14	0.0503305	0.00808287
mltB	mltB	Q0T1C7_SHIF8	OM lipo	Membrane-bound lytic murein transglycosylase B	42.594	0.0586804	0.00226372	0.0676011	0.00836102	0.110978	0.00327264	0.149136	0.012495	17	0.130057	0.00788382
mltC	mltC	E3Y619_SHIFL	OM lipo	Membrane-bound lytic murein transglycosylase C	40.22	0.00726122	0.000599125	0.00457179	0.000944365	0.0129673	0.000817877	0.00952375	0.00133263	10	0.0112455	0.00107525
nlpB	nlpB	Q3YZ75_SHISS	OM lipo	Lipoprotein-34	36.973	0.326806	0.0308026	0.0695514	0.0289836	0.536503	0.0386545	0.13319	0.037598	23	0.334846	0.0381263
nlpD	nlpD	Q3YYC0_SHISS	OM lipo	Lipoprotein	40.149	0.0259469	0.000156569	0	0	0.140223	0.00398535	0.0228744	0.0025355	15	0.0815486	0.00326043
pal	pal	E7K8X6_SHISO	OM lipo	Peptidoglycan-associated lipoprotein	18.824	1.13701	0.15221	0.84927	0.240381	0.950324	0.0972486	0.828013	0.15876	11	0.889169	0.128004
rcsF	rcsF	Q0T813_SHIF8	OM lipo	Regulator in colanic acid synthesis	14.135	0.832493	0.0505262	0.343088	0.0300687	0.522484	0.0242405	0.251177	0.0149121	8	0.386831	0.0195763
rlpA	rlpA	E3Y1Q9_SHIFL	OM lipo	Rare lipoprotein A	37.49	0.26559	0.00714246	0.127237	0.00336598	0.442104	0.00908848	0.247063	0.00442747	14	0.344583	0.00675798
SF2457T_0155	SF2457T_0155	E3XWR9_SHIFL	OM lipo	Lipoprotein	31.121	0.0786587	0.00292458	0.0110001	0.00179995	0.0358539	0.000165382	0	0	11	0.017927	8.26909e-05
SF2457T_0803	SF2457T_0803	E3XYK6_SHIFL	OM lipo	Putative uncharacterized protein	20.634	0.385828	0.019301	0.101278	0.0187881	0.0183404	0.0043014	0.019591	0.00334412	5	0.0189657	0.00382276
SF2457T_1008	SF2457T_1008	E3XZ64_SHIFL	OM lipo	Uncharacterized lipoprotein ydcL	24.008	0.0338186	0.000182291	0	0	0.0360502	0.000148542	0	0	15	0.0180251	7.42709e-05
SF2457T_1097	SF2457T_1097	E3XZF3_SHIFL	OM lipo	Fibronectin-binding protein B	22.56	0.269348	0.0106043	0.193895	0.0212989	0.269804	0.00811986	0.226561	0.0168588	10	0.248183	0.0124893
SF2457T_1230	SF2457T_1230	E3XZT5_SHIFL	OM lipo	N-acetylmuramoyl-L-alanine amidase amiD	31.066	0.0732391	0.000383631	0.0492075	0.00191705	0.101024	0.000404509	0.0791766	0.00208952	16	0.0901004	0.00124701
SF2457T_2314	SF2457T_2314	E3Y2S3_SHIFL	OM lipo	Putative uncharacterized protein	8.9423	0.248857	0.0186789	0.136271	0.017965	0.0501676	0.00332129	0.00534543	0.000908477	2	0.0277565	0.00211488
SF2457T_3200	SF2457T_3200	E3Y553_SHIFL	OM lipo	Pectinesterase B	46.065	0.325297	0.00103379	0.17597	0.00440589	0.665346	0.00161634	0.419846	0.00712088	21	0.542596	0.00436861
SF2457T_3266	SF2457T_3266	E3Y5D5_SHIFL	OM lipo	Putative uncharacterized protein	27.843	0.384232	0.0255833	0.140005	0.0283512	0.476987	0.01824	0.146054	0.0183538	20	0.31152	0.0182969
SF2457T_3294	SF2457T_3294	E3Y5G3_SHIFL	OM lipo	Polyketide cyclase / dehydrase and lipid transport family protein	16.22	0	0.000553326	0	0	0	0.000304621	0	0	5	0	0.000152311
SF2457T_3582	SF2457T_3582	E3Y5Y2_SHIFL	OM lipo	Peptidase family M48 family protein	26.806	0.476662	0.0387144	0.368852	0.0230586	0.567335	0.0352235	0.512111	0.0216867	15	0.539723	0.0284551
SF2457T_4943	SF2457T_4943	E3YA15_SHIFL	OM lipo	Lipoprotein nlpE	25.896	0.0494187	0.00101998	0.0467959	0.0028578	0.0568226	0.000896504	0.0627653	0.00259652	16	0.059794	0.00174651
SGF_01778	SGF_01778	E7TB57_SHIFL	OM lipo	Glycoprotein-polysaccharide metabolism	18.832	0.342543	0.00702592	2.75766	0.485074	0.286423	0.00449084	2.68978	0.320503	9	1.4881	0.162497
slp	slp	Q3YWI0_SHISS	OM lipo	Outer membrane protein induced after carbon starvation	27.408	0.0117998	0.000429402	1.63635	0.286132	0.0143599	0.000399457	2.32292	0.275152	13	1.16864	0.137776
spr	spr	Q3Z031_SHISS	OM lipo	Putative lipoprotein	21.04	0.0196575	0.000202994	0.00972268	0	0.100675	0.0017698	0.0172917	0.000102524	8	0.0589834	0.000936161
SS53G_0053	SS53G_0053	E7JT54_SHISO	OM lipo	Heat shock protein hslJ	15.165	0.0209254	0.000334973	0.0970569	0.00192428	0.0140901	0.000172417	0.076234	0.00102385	9	0.045162	0.000598136
SS53G_0056	SS53G_0056	E7JT57_SHISO	OM lipo	Putative uncharacterized protein	6.8401	0.118724	0.0245809	0.0694204	0	0.00863345	0.000666686	0.00218002	0	4	0.00540673	0.000333343
SS53G_0290	SS53G_0290	E7JTU0_SHISO	OM lipo	TonB-dependent Receptor Plug domain protein	82.878	0	0	0.173057	3.88488e-05	0	0	0.742863	0.000112965	28	0.371432	5.64827e-05
SS53G_0368	SS53G_0368	E7JU18_SHISO	OM lipo	Putative uncharacterized protein	12.276	0.126351	0.0109428	0.0115413	0.00289558	0	0	0.0370073	0.0173413	4	0.0185036	0.00867065
SS53G_0370	SS53G_0370	E7JU20_SHISO	OM lipo	Outer membrane lipoprotein pcp	15.601	6.74111	0.973642	3.12241	0.644163	4.66961	0.515561	2.52303	0.352595	12	3.59632	0.434078
SS53G_0415	SS53G_0415	E7JU63_SHISO	OM lipo	Repeated sequence found in lipoLPP family protein	8.3234	27.5262	2.35959	10.7509	3.20444	10.1729	0.6666	4.63474	0.935796	13	7.40381	0.801198
SS53G_0462	SS53G_0462	E7JUB0_SHISO	OM lipo	Putative lipoprotein nlpC	17.334	0.00580485	0	0.0147204	0.000235103	0.00446773	0	0.0132159	0.000142983	7	0.00884182	7.14917e-05
SS53G_0544	SS53G_0544	E7JUJ2_SHISO	OM lipo	SmpA / OmlA family protein	12.021	0.324967	0.0172616	2.42701	0.19441	0.173451	0.00704286	1.51109	0.0819951	11	0.842272	0.044519
SS53G_0804	SS53G_0804	E7JWF8_SHISO	OM lipo	Lipoprotein vacJ	28.021	0.0851755	0.006475	0.183924	0.00976573	0.105973	0.00615817	0.266932	0.00960101	13	0.186452	0.00787959
SS53G_1051	SS53G_1051	E7JVM3_SHISO	OM lipo	Efflux transporter, outer membrane factor (OMF) lipo, NodT family protein	55.728	0	0.000378593	5.13158e-05	0.000211362	0	0.000716101	0.000148117	0.000413265	2	7.40584e-05	0.000564683
SS53G_1269	SS53G_1269	E7JW86_SHISO	OM lipo	Flagellar fliL protein	17.221	0	0	0	0.000154949	0	0	0	9.36217e-05	1	0	4.68108e-05
SS53G_1294	SS53G_1294	E7JWB1_SHISO	OM lipo	Putative uncharacterized protein	14.959	0.0200184	0.00614184	0.0183313	0.00461923	0.255207	0.0129893	0.108474	0.01488	12	0.181841	0.0139347
SS53G_1454	SS53G_1454	E7JX36_SHISO	OM lipo	Osmotically-inducible lipoprotein B	6.948	5.60357	0.00674985	2.31172	0.0247639	1.72871	0.00159178	0.831909	0.0060368	2	1.28031	0.00381429
SS53G_1623	SS53G_1623	E7JXK4_SHISO	OM lipo	Outer membrane lipoprotein	9.513	0.00018013	0	0.0504557	0.0177768	0.000989407	0	0.00108674	0	1	0.00103807	0
SS53G_1842	SS53G_1842	E7JY71_SHISO	OM lipo	Putative uncharacterized protein	7.8768	0	0	0.0582037	0.0402621	0.0415228	0.00657168	0.0283215	0	3	0.0349221	0.00328584
SS53G_1862	SS53G_1862	E7JY89_SHISO	OM lipo	Membrane-bound lytic murein transglycosylase A	40.41	0.11229	0.00533738	0.0788107	0.0180235	0.201478	0.00732058	0.164951	0.0255538	17	0.183214	0.0164372
SS53G_1935	SS53G_1935	E7JYG3_SHISO	OM lipo	SmpA / OmlA family protein	12.302	1.60448	0.281968	0.579949	0.203117	0.876409	0.117734	0.369526	0.0876697	4	0.622967	0.102702
SS53G_2140	SS53G_2140	E7JZ04_SHISO	OM lipo	Putative uncharacterized protein	7.1771	0.00522412	0.000137893	0.00337478	0.000219925	0.00744909	0	0.00692148	0	4	0.00718528	0
SS53G_2796	SS53G_2796	E7K0S5_SHISO	OM lipo	Inner membrane lipoprotein yiaD	22.17	0	0	0.0447005	0.00508302	0	0	0.0513284	0.00395381	9	0.0256642	0.0019769
SS53G_2965	SS53G_2965	E7K193_SHISO	OM lipo	Entericidin B	4.8095	0.482486	0.0408597	34.2851	1.74171	0.103034	0.00666997	8.54054	0.293903	2	4.32179	0.150286
SS53G_3203	SS53G_3203	E7K1X5_SHISO	OM lipo	Putative uncharacterized protein	8.8912	0	0	0.0332926	0	0	0	0.0153316	0	2	0.00766581	0
SS53G_3817	SS53G_3817	E7K3R2_SHISO	OM lipo	D-methionine-binding lipoprotein metQ	29.417	0.15158	0.908878	0.0478188	0.797079	0.197987	0.90747	0.0728579	0.822675	19	0.135423	0.865072
SS53G_3832	SS53G_3832	E7K3S0_SHISO	OM lipo	LysM domain protein	49.417	0.000115165	0	4.26865e-05	0	0.000252693	0	0.000109256	0	2	0.000180975	0
SS53G_3850	SS53G_3850	E7K3I9_SHISO	OM lipo	Type VI secretion lipoprotein, VC_A0113 family	19.406	0	0	0.000391541	0	0	0	0.000393543	0	2	0.000196772	0
SS53G_4155	SS53G_4155	E7K459_SHISO	OM lipo	Putative polysaccharide export protein gfcE	42.604	0.000992689	0	0.144069	0.0147349	0.00187785	0	0.317907	0.0220255	19	0.159892	0.0110127
SS53G_4569	SS53G_4569	E7K576_SHISO	OM lipo	Putative phospholipid-binding domain protein	20.058	0.614347	0.0663267	0.391647	0.0671799	0.54714	0.0451548	0.406876	0.0472776	16	0.477008	0.0462162
SS53G_4584	SS53G_4584	E7K591_SHISO	OM lipo	Tetratricopeptide repeat family protein	33.62	0.154599	0.00294411	0.113116	0.00466281	0.230782	0.00335954	0.19697	0.00550014	16	0.213876	0.00442984
SS53G_4679	SS53G_4679	E7K5I4_SHISO	OM lipo	Diguanylate cyclase domain protein	73.345	0	0.000587888	0	3.22661e-05	0	0.0014635	0	8.3032e-05	4	0	0.000773267
SS53G_4794	SS53G_4794	E7K5Y1_SHISO	OM lipo	Putative uncharacterized protein	5.8188	0.00290911	0	0.00469941	0.000265147	0.000859095	0	0	0	2	0.000429547	0
SS53G_5451	SS53G_5451	E7K7W0_SHISO	OM lipo	Putative uncharacterized protein	40.395	0.0233753	0	0.0186196	0	0.00521776	0	0.00983219	0.000375788	12	0.00752498	0.000187894
SSON_1214	SSON_1214	Q3Z2T1_SHISS	OM lipo	Putative uncharacterized protein	11.755	0.00332515	0	0	0	0.000538962	0	0.000827344	0	1	0.000683153	0
SSON_1355	SSON_1355	Q3Z2E6_SHISS	OM lipo	Putative outer membrane protein	21.021	0	0	0.00275069	0	0.0256413	0.00500003	0.0682372	0.00527004	12	0.0469393	0.00513504
SSON_1633	SSON_1633	Q3Z1N4_SHISS	OM lipo	Putative uncharacterized protein	49.574	0.00103261	0	0.00135889	0	0.0114991	0.000232019	0.00866521	0.000382522	13	0.0100822	0.000307271
SSON_2135	SSON_2135	Q3Z0C1_SHISS	OM Lipo	Putative uncharacterized protein	13.832	0.00520638	0	0.00292643	0	0.00319755	0	0.00209654	0	1	0.00264705	0
SSON_2521	SSON_2521	Q3YZB1_SHISS	OM lipo	Putative uncharacterized protein	20.927	0.0284266	0.00287165	0.00615344	0	0.231235	0.0132674	0.147703	0.0131906	9	0.189469	0.013229
SSON_2587	SSON_2587	Q3YZ47_SHISS	OM lipo	Putative outer membrane lipoprotein	17.735	0.00669038	0	0.0028612	0	0.0052684	0	0.0026282	0	2	0.0039483	0
SSON_3016	SSON_3016	Q3YY04_SHISS	OM lipo	Putative lipoprotein	26.572	0.107765	0.00247828	0.0158676	0.000138884	0.0231925	0.000183078	0.013381	0	13	0.0182868	9.15388e-05
wza	wza	Q3Z0E1_SHISS	OM lipo	Putative polysaccharide export protein	41.923	0.000717089	0	0.00229371	0	0.00133482	0	0.00498047	0	6	0.00315764	0
yajI	yajI	Q3Z4Z7_SHISS	OM Lipo	Putative uncharacterized protein yajI	21.809	0.0465741	0.00133211	0.0522078	0.00219517	0.0451	0.000986061	0.0589726	0.0016797	7	0.0520363	0.00133288
ybjP	ybjP	Q0T8Q3_SHIF8	OM lipo	Putative enzyme	18.921	0.521438	0.071261	0.414618	0.279003	0.43807	0.045764	0.406324	0.185217	9	0.422197	0.115491
ycaL	ycaL	Q3Z3L2_SHISS	OM lipo	Putative heat shock protein	27.791	0.00517998	0	0.00338823	0	0.00639189	0	0.00487705	0	8	0.00563447	0
yceB	yceB	Q3Z353_SHISS	OM lipo	Putative uncharacterized protein yceB	22.609	0.0133292	0.00521935	0.0107261	0.00860589	0.0133808	0.00400521	0.0125604	0.00682661	7	0.0129706	0.00541591
yebF	yebF	YEBF_SHISS	OM lipo	Protein yebF	13.449	0	0	0.000992974	0.00103454	0	0	0.000691684	0.000488164	2	0.000345842	0.000244082
yfgL	yfgL	E7JUN3_SHISO	OM lipo	Outer membrane assembly lipoprotein YfgL	41.857	0.314094	0.0256696	0.115213	0.0349264	0.583747	0.0364683	0.249775	0.0512921	23	0.416761	0.0438802
yfhG	yfhG	Q3YZ00_SHISS	OM lipo	Putative alpha helix protein	27.593	0.0425568	0.000146806	0.0483957	0.000235546	0.0521392	0.00013749	0.0691649	0.000228036	14	0.0606521	0.000182763
yfiB	yfiB	Q3YYN3_SHISS	OM lipo	Putative outer membrane protein	17.24	0.027472	0.00700796	0.0626741	0.0071455	0	0	0.00245618	0	2	0.00122809	0
yjaH	yjaH	Q3YUY3_SHISS	OM lipo	Putative uncharacterized protein yjaH	26.317	0.00494654	0	0.00295779	0	0.00578009	0	0.00403166	0	4	0.00490587	0
yjbF	yjbF	Q3YUV8_SHISS	OM lipo	Putative uncharacterized protein yjbF	25.017	0.00303391	0	0.00515565	7.89068e-05	0.00337004	0	0.00668034	6.92593e-05	8	0.00502519	3.46297e-05
yjeI	yjeI	Q3YUJ6_SHISS	OM lipo	Putative uncharacterized protein yjeI	13.065	0.712552	0.0780793	0.57294	0.103202	0.413355	0.0346237	0.387703	0.0473071	3	0.400529	0.0409654
ylcB	ylcB	Q3Z4M0_SHISS	OM lipo	Putative resistance protein	50.685	0	0	0.00112117	0	0	0	0.00294329	0	12	0.00147164	0
ymcC	ymcC	Q3Z3D5_SHISS	OM lipo	Putative regulator	24.267	0.000130784	0	0.0418405	0.00383147	0.000140919	0	0.0525888	0.0032622	9	0.0263649	0.0016311
btuB	btuB	BTUB_SHISS	OuterMembrane	Vitamin B12 transporter BtuB	68.406	0.0205896	3.35823e-05	0.113009	0.00296587	0.0625374	7.79709e-05	0.400395	0.00711828	38	0.231466	0.00359812
cirA	cirA	Q3Z051_SHISS	OuterMembrane	Outer membrane receptor for iron-regulated colicin I receptor	73.923	0	0	0.113901	0.0018253	0	0	0.436102	0.00473414	41	0.218051	0.00236707
crcA	crcA	Q0T6N3_SHIF8	OuterMembrane	Putative uncharacterized protein crcA	22.711	0.00195498	0	0	0	0.0019714	0	0	0	1	0.000985702	0
fepA	fepA	Q3Z4L0_SHISS	OuterMembrane	Outer membrane receptor for ferric enterobactin (Enterochelin) and colicins B and D	82.108	0.0173652	0	0.0518644	0.00128702	0.0633084	0	0.220564	0.00370764	37	0.141936	0.00185382
gdhA	gdhA	Q3Z2A7_SHISS	OuterMembrane	NADP-specific glutamate dehydrogenase	48.567	0	0	0	0.0519311	0	0	0	0.0884906	18	0	0.0442453
lamB	lamB	LAMB_SHISS	OuterMembrane	Maltoporin	49.982	0.000176942	0	0.906645	0.0586095	0.000392682	0	2.3471	0.10278	37	1.17374	0.0513902
lptD	lptD	LPTD_SHISS	OuterMembrane	LPS-assembly protein lptD	89.684	0.0624118	0.0077296	0.0693708	0.0169644	0.24853	0.0235288	0.322234	0.0533804	54	0.285382	0.0384546
phoE	phoE	Q3Z596_SHISS	OuterMembrane	Outer membrane pore protein E (E,Ic,NmpAB)	38.909	0	0	6.26918e-05	0	0	0	0.00012634	0	3	6.31699e-05	0
SF2457T_0028	SF2457T_0028	E3XWE2_SHIFL	OuterMembrane	ATP/GTP-binding protein	45.495	0	0.000596974	0	0	0	0.000921822	0	0	5	0	0.000460911
SF2457T_0298	SF2457T_0298	E3XX60_SHIFL	OuterMembrane	Outer membrane protein C	41.402	7.47047	0.712748	5.44453	1.11287	12.7549	0.998609	10.8766	1.60813	65	11.8157	1.30337
SF2457T_0435	SF2457T_0435	E3XXF4_SHIFL	OuterMembrane	Long-chain fatty acid outer membrane transporter	48.524	0.0294805	0.000404351	0.477196	0.0250871	0.0635167	0.000665953	1.19931	0.0427106	23	0.631415	0.0216883
SF2457T_0799	SF2457T_0799	E3XYK2_SHIFL	OuterMembrane	Outer membrane protein A	37.282	6.55239	0.864855	6.97654	0.850134	10.8467	1.09439	13.4716	1.11203	49	12.1591	1.10321
SF2457T_0832	SF2457T_0832	E3XYN5_SHIFL	OuterMembrane	Outer membrane protein F	39.232	0.607813	0.0263714	0.951739	0.119509	1.05878	0.0351157	1.93392	0.164501	31	1.49635	0.0998085
SF2457T_1340	SF2457T_1340	E3Y045_SHIFL	OuterMembrane	Outer membrane lom domain protein (Fragment)	13.772	0.00706901	0	0	0	0.00432268	0	0	0	1	0.00216134	0
SF2457T_3629	SF2457T_2109	E3Y628_SHIFL	OuterMembrane	Serine protease eatA	139.67	0.0189717	0.000892545	0.0989116	0.00951709	0.117654	0.00423118	0.715534	0.0466375	56	0.416594	0.0254344
SF2457T_3658	SF2457T_3629	E3Y656_SHIFL	OuterMembrane	Antigen 43	107.11	0.00299469	0	0	7.38558e-05	0.0142423	0	0	0.000277551	20	0.00712113	0.000138776
SF2457T_3748	SF2457T_3658	E3Y6Q5_SHIFL	OuterMembrane	Outer membrane protein	54.057	1.12971	0.0558251	0.593044	0.0940753	2.71153	0.102426	1.66042	0.178425	33	2.18598	0.140426
SF2457T_4756	SF2457T_3748	E3Y9I8_SHIFL	OuterMembrane	Nucleoside-specific channel-forming protein tsx	33.589	0.325297	0.00454283	0.117772	0.00411847	0.485147	0.00517907	0.20489	0.00485357	14	0.345018	0.00501632
SF2457T_4988	SF2457T_4756	E3YA60_SHIFL	OuterMembrane	Ferrichrome-iron receptor	82.195	0.228548	0.00672523	0.0126336	0.000422019	0.834103	0.0187621	0.0537838	0.00121704	46	0.443943	0.00998955
SF2457T_5334	SF2457T_4988	E3YB51_SHIFL	OuterMembrane	Surface antigen family protein	64.846	0.00734564	0.000785634	0.00941474	0.00219456	0.02115	0.00172914	0.0316207	0.00499298	23	0.0263853	0.00336106
SGF_00427	SF2457T_5334	E7T7F9_SHIFL	OuterMembrane	Aerobactin siderophore receptor IutA @ TonB-dependent siderophore receptor	81.049	0.421841	0.00434872	0.11308	0.00151677	1.51807	0.0119629	0.474692	0.00431316	45	0.996383	0.00813804
SS53G_0050	SGF_00427	E7JT51_SHISO	OuterMembrane	Outer membrane protein N	41.263	8.89453e-05	0	0	0	0.00016296	0	0	0	4	8.14799e-05	0
SS53G_0127	SS53G_0127	E7JTC8_SHISO	OuterMembrane	Putative tonB-dependent receptor yncD	77.292	0	0	0.0402938	0.00146404	0	0	0.161307	0.00397023	33	0.0806533	0.00198512
SS53G_0760	SS53G_0760	E7JV54_SHISO	OuterMembrane	Outer membrane porin protein LC	39.627	0.278305	0.0121148	2.15542	0.629426	0.489677	0.0162943	4.42387	0.875113	33	2.45678	0.445703
SS53G_1250	SS53G_1250	E7JW67_SHISO	OuterMembrane	Outer membrane N domain protein	29.727	0.0171807	0.000252359	0.00317437	0.000799548	0.0226771	0.000254624	0.00488752	0.000833919	2	0.0137823	0.000544272
SS53G_1321	SS53G_1321	E7JWQ8_SHISO	OuterMembrane	Putative uncharacterized protein	47.093	0.000264683	0	0.0538218	0.00404712	0.0014733	0	0.00570742	0	9	0.00359036	0
SS53G_1360	SS53G_1360	E7JWU6_SHISO	OuterMembrane	Outer membrane protein W	22.928	0.00658646	0	0.000896239	0	0.00657369	0	0.00105034	0	3	0.00381202	0
SS53G_1409	SS53G_1409	E7JWZ1_SHISO	OuterMembrane	Outer membrane protein lom	11.849	0	0	0.00116524	0	0	0	0.000715118	0	3	0.000357559	0
SS53G_2160	SS53G_2160	E7JZ24_SHISO	OuterMembrane	Phospholipase A1	33.163	0.283709	0.0056312	0.12263	0.00314448	0.417757	0.00633845	0.210635	0.00365874	15	0.314196	0.00499859
SS53G_3463	SS53G_3463	E7K2N5_SHISO	OuterMembrane	Iron(III) dicitrate transport protein fecA	85.319	0	0	0.135408	0.00597356	0	0	0.598369	0.0178816	44	0.299185	0.00894082
SS53G_3761	SS53G_3761	E7K3K6_SHISO	OuterMembrane	Ferrichrome-iron receptor	78.104	0	0	0.0994885	0.00399043	0	0	0.402463	0.0109351	43	0.201232	0.00546754
SS53G_3941	SS53G_3941	E9UMG3_SHISO	OuterMembrane	Outer membrane protein X	18.602	14.6346	1.51904	5.46075	0.85351	12.0875	0.959086	5.26129	0.557053	13	8.67441	0.75807
SS53G_4156	SS53G_4156	E7K460_SHISO	OuterMembrane	Putative uncharacterized protein	78.73	0.000704592	0	0.00233993	0	0.000925258	0	0.219471	0.0111793	35	0.110198	0.00558965
SS53G_4297	SS53G_4297	E7K4K0_SHISO	OuterMembrane	FhuE receptor	81.217	0	0	0.000345959	0	0	0	0.00145529	0	5	0.000727647	0
SS53G_4305	SS53G_4305	E7K4K8_SHISO	OuterMembrane	Rickettsia 17 kDa surface antigen family protein	18.92	0.0264456	0.00554883	0.0110928	0.0056249	0.0222163	0.00356329	0.0108703	0.00373391	5	0.0165433	0.0036486
SS53G_5242	SS53G_5242	E7K779_SHISO	OuterMembrane	Outer membrane porin protein LC	41.024	0.0168751	0.000474947	0.000891213	0.000135254	0.0307383	0.000661319	0.00189365	0.000194678	7	0.016316	0.000427999
SS53G_5268	SS53G_5268	E7K7A5_SHISO	OuterMembrane	TonB-dependent Receptor Plug domain protein	89.187	0	0	0.0115717	0.00063197	0	0	0.0534539	0.00197755	26	0.0267269	0.000988773
SS53G_5634	SS53G_5634	E7K8B9_SHISO	OuterMembrane	Bacteriophage N4 adsorption protein A	111.47	0.0015582	0	0.00115845	0	0.00771221	0	0.00668827	0	5	0.00720024	0
SSON_1762	SSON_1762	Q3Z1B4_SHISS	OuterMembrane	Putative membrane protein	21.673	0.000777802	0.00338427	6.2083e-05	0.00225444	0.00596393	0	0.00461648	0	5	0.0052902	0
yaeT	yaeT	YAET_SHISS	OuterMembrane	Outer membrane protein assembly factor yaeT	90.552	0.573886	0.0181195	0.223945	0.0223993	2.30739	0.0556895	1.05031	0.0711642	64	1.67885	0.0634268
yeaF	yeaF	Q3Z2C1_SHISS	OuterMembrane	Putative uncharacterized protein yeaF	27.831	0.395711	0.0128538	0.376745	0.02524	0.488994	0.0121419	0.543071	0.024646	14	0.516032	0.018394
yibP	yibP	Q3YVX8_SHISS	OuterMembrane	Putative membrane protein	47.496	0.0061975	0	0.00411256	0	0.0016403	0.00545569	0.000152725	0.00375686	10	0.000896512	0.00460628
yjbH	yjbH	Q3YUV6_SHISS	OuterMembrane	Putative uncharacterized protein yjbH	78.473	0.0022979	0	0.00576728	0	0.00800659	0	0.0234407	0	25	0.0157237	0
yjhA	yjhA	Q3YU62_SHISS	OuterMembrane	Putative uncharacterized protein yjhA	28.294	0	0	7.85346e-05	0.000370652	0	0	0.000115089	0.00036795	2	5.75447e-05	0.000183975
yraJ	yraJ	Q3YX98_SHISS	OuterMembrane	Putative outer membrane protein	93.778	0	0	2.11238e-05	0	0	0	0.000102601	0	1	5.13006e-05	0
amiB	amiB	Q3YUH4_SHISS	Periplasmic	N-acetylmuramoyl-l-alanine amidase II	47.985	0.00575907	0.00150206	0.00460278	0.000965363	0.0122703	0.00244636	0.0114395	0.00162527	18	0.0118549	0.00203581
ampC	ampC	Q3YUI8_SHISS	Periplasmic	Beta-lactamase; penicillin resistance	42.722	0	0	0.000186829	0.00026225	0	0	0.000413406	0.000393093	2	0.000206703	0.000196547
aphA	aphA	Q3YUS9_SHISS	Periplasmic	Diadenosine tetraphosphatase	35.55	0.00353513	0	0.00107399	7.12988e-05	0.00558009	0	0.00197752	8.89304e-05	6	0.00377881	4.44652e-05
appA	appA	Q3Z3E1_SHISS	Periplasmic	Phosphoanhydride phosphorylase	47.056	0.00134545	0	0.00238096	0	0.00281113	0	0.00580292	0	14	0.00430702	0
araF	araF	Q3Z2S8_SHISS	Periplasmic	L-arabinose-binding periplasmic protein	35.555	0	0	0.000230472	0.00017082	0	0	0.000424422	0.000213093	3	0.000212211	0.000106546
bglX	bglX	Q3Z072_SHISS	Periplasmic	Beta-D-glucoside glucohydrolase, periplasmic	83.547	0.109515	0.000753928	0.0735368	0.00102459	0.406257	0.00213791	0.318211	0.00300337	67	0.362234	0.00257064
cpdB	cpdB	Q3YUD4_SHISS	Periplasmic	2':3'-cyclic-nucleotide 2'-phosphodiesterase	70.921	0.0106325	5.23888e-05	0.0218437	0.00155735	0.0334818	0.000126108	0.0802382	0.00387517	32	0.05686	0.00200064
dacB	dacB	Q0T0A2_SHIF8	Periplasmic	D-alanyl-D-alanine carboxypeptidase	51.813	0.00601767	0.00250429	5.54323e-05	0.000938099	0.0138441	0.00440404	0.000148758	0.00170536	13	0.00699642	0.0030547
degQ	degQ	Q3YX14_SHISS	Periplasmic	Serine endoprotease	47.174	0.0256123	0.00273719	0.470188	0.00911326	0.0536473	0.00438264	1.14883	0.0150836	30	0.601237	0.00973312
degS	degS	E7K5G4_SHISO	Periplasmic	Periplasmic serine peptidase DegS	37.611	0	0.00760668	0	0.00561382	0	0.00971042	0	0.00740801	9	0	0.00855921
eco	eco	ECOT_SHISS	Periplasmic	Ecotin	18.226	0.00345598	0	0.00217708	0	0.00279678	0	0.00205516	0	2	0.00242597	0
ecpD	ecpD	Q3Z5L7_SHISS	Periplasmic	Probable pilin chaperone similar to PapD	26.943	0	0	0	5.07067e-05	0	0	0	4.79336e-05	1	0	2.39668e-05
fecB	fecB	Q3YU73_SHISS	Periplasmic	Citrate-dependent iron transport, periplasmic protein	33.354	0	0	0.000751863	0.000436403	0	0	0.00129887	0.000510698	4	0.000649436	0.000255349
fepB	fepB	Q0T728_SHIF8	Periplasmic	Ferrienterobactin-binding periplasmic protein	34.325	0.000277048	0	0.00121186	0.00131823	0.000422243	0	0.00215448	0.00158756	5	0.00128836	0.000793779
galM	galM	E3Y1E5_SHIFL	Periplasmic	Galactose mutarotase	38.19	0	0.0168599	0	0.0101237	0	0.0218541	0	0.0135649	16	0	0.0177095
ggt	ggt	E7K682_SHISO	Periplasmic	Gamma-glutamyltransferase	53.074	0	0	0.000922856	0	0	0	0.00253686	0	12	0.00126843	0
glpQ	glpQ	Q3YZW7_SHISS	Periplasmic	Glycerophosphodiester phosphodiesterase, periplasmic	40.814	0.00178295	0	0.292519	0.0281169	0.00323107	0	0.618363	0.040263	28	0.310797	0.0201315
gsiB	gsiB	GSIB_SHISS	Periplasmic	Glutathione-binding protein gsiB	56.472	0.0234077	0.000448735	0.0281692	0.00272982	0.0586934	0.000860105	0.0823924	0.00540873	22	0.0705429	0.00313442
hdeA	hdeA	Q3YWI4_SHISS	Periplasmic	Putative uncharacterized protein hdeA	11.857	0	0	0.232117	0.00937828	0	0	0.142548	0.00390145	2	0.0712742	0.00195073
hisJ	hisJ	Q3YZQ2_SHISS	Periplasmic	Histidine-binding periplasmic protein of high-affinity histidine transport system	28.483	0.0889513	0.0062553	0.31749	0.120769	0.112495	0.00604731	0.468378	0.120689	27	0.290437	0.0633682
livJ	livJ	Q3YW68_SHISS	Periplasmic	High-affinity amino acid transport system; periplasmic binding protein	41.312	0.147204	0.00595417	0.368711	0.0268296	0.270018	0.00834883	0.788936	0.0388883	21	0.529477	0.0236186
livK	livK	Q0SZL4_SHIF8	Periplasmic	Leucine-specific binding protein	39.639	0.0373719	0.00362798	0.0256944	0.000865829	0.0657757	0.00488108	0.0527522	0.00120416	22	0.0592639	0.00304262
lolA	lolA	Q3Z3M9_SHISS	Periplasmic	Outer-membrane lipoprotein carrier protein	22.628	0.0132822	0.00169635	0.0110599	0.00560424	0.0133448	0.00130284	0.0129622	0.0044493	9	0.0131535	0.00287607
manA	manA	E7JTY4_SHISO	Periplasmic	Mannose-6-phosphate isomerase	44.123	0	0.0154941	0	0.00743042	0	0.0232039	0	0.0115029	16	0	0.0173534
mdoD	mdoD	OPGD_SHISS	Periplasmic	Glucans biosynthesis protein D	62.767	0.123633	0.00255034	0.0739899	0.0015674	0.344557	0.00543323	0.240538	0.00345176	33	0.292548	0.0044425
mdoG	mdoG	OPGG_SHISS	Periplasmic	Glucans biosynthesis protein G	57.882	0	4.95044e-05	0.0360251	0.00865929	0	9.72558e-05	0.108001	0.0175855	31	0.0540006	0.00884137
mepA	mepA	MEPA_SHISS	Periplasmic	Penicillin-insensitive murein endopeptidase	30.136	0.00220014	0.000869702	0	0.000794056	0.00294397	0.000889579	0	0.000839586	6	0.00147198	0.000864582
modA	modA	Q3Z447_SHISS	Periplasmic	Molybdate-binding periplasmic protein	27.427	0.0047852	0	0.0192128	0.000292229	0.00582741	0	0.0272929	0.000281209	13	0.0165601	0.000140605
mqo	mqo	MQO_SHISS	Periplasmic	Probable malate:quinone oxidoreductase	60.234	0	0	0.00019061	0.000409599	0	0	0.000594657	0.000865623	5	0.000297328	0.000432812
napA	napA	NAPA_SHISS	Periplasmic	Periplasmic nitrate reductase	93.055	0	0	0.000198269	0	0	0	0.000955597	0	7	0.000477798	0
nikA	nikA	E7K6B5_SHISO	Periplasmic	Nickel ABC transporter, periplasmic nickel-binding protein	58.872	0	0	0.000519352	0	0	0	0.00158362	0	8	0.000791809	0
pbpG	pbpG	Q3Z070_SHISS	Periplasmic	Penicillin-binding protein 7	34.211	0.000827296	0.00360647	5.68587e-05	0.00141081	0.00125668	0.00418771	0.000100749	0.00169341	11	0.000678713	0.00294056
pgl	pgl	6PGL_SHIF8	Periplasmic	6-phosphogluconolactonase	36.361	0	0.00831942	0	0.0359168	0	0.0102673	0	0.0458207	10	0	0.028044
pstS	pstS	E7K0Z7_SHISO	Periplasmic	Phosphate ABC transporter, phosphate-binding protein PstS	37.066	0.0105039	0.00154027	0.0101053	0.00431063	0.0172872	0.00193777	0.0194001	0.00560589	17	0.0183436	0.00377183
sapA	sapA	Q3Z142_SHISS	Periplasmic	Peptide transport periplasmic protein-like protein	61.548	0.00208169	0.000124544	0.00125352	0.000398867	0.00568887	0.000260174	0.00399599	0.000861332	13	0.00484243	0.000560753
sbp	sbp	Q3YV61_SHISS	Periplasmic	Periplasmic sulfate-binding protein	36.677	0.0351413	0.0082546	0.00154457	0.000843937	0.057228	0.0102759	0.00293414	0.00108601	14	0.0300811	0.00568093
SF2457T_0151	SF2457T_0151	E3XWR5_SHIFL	Periplasmic	Putative type-F conjugative transfer system pilin assembly protein	56.497	0.00256087	0	0.000536731	0	0.00642407	0	0.00157059	0	3	0.00399733	0
SF2457T_0395	SF2457T_0395	E3XXB4_SHIFL	Periplasmic	Lysine-arginine-ornithine-binding periplasmic protein	28.025	0.0111654	0.000549529	0.062936	0.0161086	0.0138937	0.000522714	0.0913534	0.0158392	23	0.0526235	0.00818094
SF2457T_1033	SF2457T_1033	E3XZ89_SHIFL	Periplasmic	Uncharacterized protein ymgG	8.7151	0.0877904	0.0842982	0.0354541	0.010716	0.0339716	0.0249355	0.0160036	0.00327668	4	0.0249876	0.0141061
SF2457T_1081	SF2457T_1081	E3XZD7_SHIFL	Periplasmic	Bacterial extracellular solute-binding family protein	38.867	0.0651509	0.000774764	0.0221346	0.00682248	0.112434	0.00102207	0.0445587	0.00930361	21	0.0784964	0.00516284
SF2457T_1236	SF2457T_1236	E3XZU1_SHIFL	Periplasmic	Arginine-binding periplasmic protein 1	26.969	0.0659098	0.000255023	0.0349566	0.00372518	0.0789245	0.000233439	0.0488285	0.00352485	18	0.0638765	0.00187914
SF2457T_1239	SF2457T_1239	E3XZU4_SHIFL	Periplasmic	Arginine-binding periplasmic protein 2	26.872	0.0677122	0.00160781	0.0519528	0.00774263	0.0807912	0.00146644	0.0723084	0.0072999	14	0.0765498	0.00438317
SF2457T_1294	SF2457T_1294	E3XZZ9_SHIFL	Periplasmic	Glutamine-binding periplasmic protein	27.22	0.239362	0.0104548	0.0935985	0.0619424	0.289295	0.00965902	0.131958	0.0591568	20	0.210627	0.0344079
SF2457T_1447	SF2457T_1447	E3Y0E5_SHIFL	Periplasmic	Cystine-binding periplasmic protein	28.926	0.256542	0.029706	0.0516945	0.0153816	0.329491	0.029165	0.0774485	0.0156105	31	0.20347	0.0223877
SF2457T_1734	SF2457T_1734	E3Y185_SHIFL	Periplasmic	Putative uncharacterized protein	34.354	0.933544	0.0348051	0.484099	0.0187762	0.00102095	0.000231721	0	0	15	0.000510476	0.00011586
SF2457T_2094	SF2457T_2094	E3Y260_SHIFL	Periplasmic	Periplasmic oligopeptide-binding protein	61.018	0.401695	0.0681864	0.151832	0.0154814	1.08831	0.141216	0.479846	0.0331434	41	0.784076	0.0871796
SF2457T_2189	SF2457T_2189	E3Y2F2_SHIFL	Periplasmic	Thiol peroxidase	17.835	0.00160559	1.35073	0	0.277095	0.00127147	0.817657	0	0.173393	10	0.000635734	0.495525
SF2457T_2414	SF2457T_2414	E3Y320_SHIFL	Periplasmic	Glutathione peroxidase	20.455	0	0.00316194	0	0.023267	0	0.00219524	0	0.0166981	9	0	0.00944668
SF2457T_2532	SF2457T_2532	E3Y3D6_SHIFL	Periplasmic	Putative uncharacterized protein	33.872	0.563368	0.0238552	0.155845	0.0150689	0.27821	0.0411985	0.24218	0.0295268	27	0.260195	0.0353626
SF2457T_2566	SF2457T_2566	E3Y3H0_SHIFL	Periplasmic	Electron transport complex protein rnfG	21.942	0.000916427	0.0023421	0.000251167	0.000551859	0.000892834	0.00174425	0.000285443	0.000424847	5	0.000589139	0.00108455
SF2457T_3238	SF2457T_3238	E3Y5B5_SHIFL	Periplasmic	MucB/RseB family protein	35.749	0.00609036	0.00587368	0.0044573	0.0051989	0.00966726	0.00712692	0.00825308	0.00652085	12	0.00896017	0.00682388
SF2457T_3613	SF2457T_3613	E3Y613_SHIFL	Periplasmic	Uncharacterized protein yggN	26.415	0.0162102	0.000258898	0.00611666	0	0.0190123	0.000232117	0.00836845	0	11	0.0136904	0.000116059
SF2457T_4086	SF2457T_4086	E3Y7M8_SHIFL	Periplasmic	Alpha-amylase	75.823	0.000155053	0	0	0	0.000522009	0	0	0	2	0.000261005	0
SF2457T_4121	SF2457T_4121	E3Y7R3_SHIFL	Periplasmic	Trimethylamine-N-oxide reductase 2	83.936	0	0.00122483	0	0.000474116	0	0.00348941	0	0.00139624	13	0	0.00244283
SF2457T_4129	SF2457T_4129	E3Y7S0_SHIFL	Periplasmic	Periplasmic dipeptide transport protein	60.311	0.152924	0.00654214	0.15182	0.0244255	0.409515	0.013392	0.474248	0.0516855	34	0.441882	0.0325388
SF2457T_4153	SF2457T_4153	E3Y7U3_SHIFL	Periplasmic	Peptidase, family M16	55.512	0.0496976	0.00507941	0.0744111	0.00391654	0.122495	0.00957035	0.213946	0.00762812	27	0.168221	0.00859924
SF2457T_4357	SF2457T_4357	E3Y8E7_SHIFL	Periplasmic	Peptidyl-prolyl cis-trans isomerase	28.928	0.769867	0.0189741	0.607238	0.0452904	0.988851	0.0186298	0.909824	0.0459677	26	0.949337	0.0322988
SF2457T_4548	SF2457T_4548	E3Y8Y1_SHIFL	Periplasmic	Ribonuclease I	29.516	0.00458234	0.00262756	0.000637749	0.000979395	0.0060054	0.00263232	0.00097496	0.00101425	8	0.00349018	0.00182328
SF2457T_4674	SF2457T_4674	E3Y9A6_SHIFL	Periplasmic	UshA protein	60.838	0.0495767	0.00286457	0.034259	0.00259532	0.133921	0.0059151	0.107952	0.0055398	25	0.120936	0.00572745
SF2457T_4880	SF2457T_4880	E3Y9W1_SHIFL	Periplasmic	Alkaline phosphatase	49.569	0	0	0.00186337	4.71017e-05	0	0	0.00478398	8.19173e-05	13	0.00239199	4.09586e-05
SF2457T_4977	SF2457T_4977	E3YA49_SHIFL	Periplasmic	Protease do	49.381	3.43292	0.167232	0.731223	0.029762	7.52697	0.28029	1.87021	0.0515644	34	4.69859	0.165927
SGF_02951	SGF_02951	E7TEC5_SHIFL	Periplasmic	Putative uncharacterized protein	18.595	0	0	0.00241249	0	0.0341635	0	0.0109025	0.000196407	6	0.022533	9.82036e-05
sitA	sitA	Q3Z1C5_SHISS	Periplasmic	Iron transport protein	33.472	0.0163335	0.00271661	0	0	0.0242749	0.0030863	0	0	13	0.0121375	0.00154315
skp	skp	SKP_SHISS	Periplasmic	Chaperone protein skp	17.688	0.591085	0.00929202	0.350705	0.0383878	0.464222	0.00557849	0.321293	0.0238232	9	0.392757	0.0147008
slt	slt	Q3YU02_SHISS	Periplasmic	Soluble lytic murein transglycosylase	74.491	0.0438991	0.00049183	0.0502893	0.00174032	0.145196	0.0012435	0.194026	0.00454844	42	0.169611	0.00289597
speA	speA	Q3YXT3_SHISS	Periplasmic	Biosynthetic arginine decarboxylase	73.886	2.50829e-05	0.0934237	0	0.116325	8.22879e-05	0.234286	0	0.301552	27	4.11439e-05	0.267919
SS53G_0057	SS53G_0057	E7JT58_SHISO	Periplasmic	Putative uncharacterized protein	12.566	0.184985	0.0358354	0.138044	0.0248454	0.000157273	0	0.00182374	0	4	0.000990509	0
SS53G_0106	SS53G_0106	E7JTA7_SHISO	Periplasmic	Bacterial extracellular solute-binding family protein	42.309	0	0	0.011233	0.00157212	0	0	0.0246155	0.0023337	20	0.0123077	0.00116685
SS53G_0128	SS53G_0128	E7JTC9_SHISO	Periplasmic	PQQ enzyme repeat family protein	38.684	0	0	0.0292615	0.0127195	0	0	0.0586283	0.0172636	13	0.0293142	0.00863178
SS53G_0154	SS53G_0154	E7JTF5_SHISO	Periplasmic	Putative uncharacterized protein	28.021	0.0789392	0.0102836	0.0835218	0.0164958	0.00196992	0	0	0	5	0.000984962	0
SS53G_0375	SS53G_0375	E7JU25_SHISO	Periplasmic	Superoxide dismutase [Cu-Zn]	17.711	0	0	0.00102338	0.000118794	0	0	0.00093877	7.38183e-05	4	0.000469385	3.69092e-05
SS53G_0388	SS53G_0388	E7JU38_SHISO	Periplasmic	Superoxide dismutase	21.265	0	0.0578575	0	0.072707	0	0.0417593	0	0.0542463	9	0	0.0480028
SS53G_0416	SS53G_0416	E7JU64_SHISO	Periplasmic	LysM domain protein	36.054	0.00120502	0.00138	0.000263223	0.00546191	0.00192905	0.00168874	0.000491537	0.00690917	7	0.0012103	0.00429896
SS53G_0605	SS53G_0605	E7JUQ3_SHISO	Periplasmic	Peptidase family M48 family protein	53.907	0.0239816	0.00633715	0.0223771	0.0038748	0.0574011	0.0115949	0.0624783	0.00732864	14	0.0599397	0.00946177
SS53G_0663	SS53G_0663	E7JUW1_SHISO	Periplasmic	Putative N-acetylmuramoyl-L-alanine amidase amiA	31.396	0.00406504	0.00291637	0.00238697	0.00147576	0.00566678	0.00310774	0.00388152	0.00162561	8	0.00477415	0.00236668
SS53G_0675	SS53G_0675	E7JUX3_SHISO	Periplasmic	Thiosulfate-binding protein	37.686	0.0604112	0.070073	0.0377489	0.05507	0.101087	0.0896312	0.0736824	0.0728155	28	0.0873846	0.0812233
SS53G_0680	SS53G_0680	E7JUX8_SHISO	Periplasmic	Putative uncharacterized protein	13.656	0	0	0.038301	0.00481648	0.000303032	0	0	0.013229	1	0.000151516	0.00661451
SS53G_1039	SS53G_1039	E7JVL1_SHISO	Periplasmic	D-galactose-binding periplasmic protein	35.712	0.00551283	9.61046e-05	0.116007	0.121335	0.0087415	0.000116489	0.214575	0.15203	20	0.111658	0.0760734
SS53G_1216	SS53G_1216	E7JW38_SHISO	Periplasmic	Putative uncharacterized protein	34.353	0.041378	0	0.0113201	0.000301046	0.120408	0.0119905	0.148609	0.0198823	18	0.134508	0.0159364
SS53G_1241	SS53G_1241	E7JW58_SHISO	Periplasmic	Zinc-binding lipoadcA domain protein	24.808	0.000246848	0	0.00177942	0	0.000271906	0	0.00228639	0	4	0.00127915	0
SS53G_1483	SS53G_1483	E7JX65_SHISO	Periplasmic	Phage shock protein E	12.754	0	0	0.00210049	0	0	0	0.00138754	0	2	0.000693771	0
SS53G_1582	SS53G_1582	E7JXG3_SHISO	Periplasmic	Putative uncharacterized protein	23.076	0.0366843	0.0348872	0.00438333	0.0227581	0	0.0484261	0	0.0507952	14	0	0.0496107
SS53G_1620	SS53G_1620	E7JXK1_SHISO	Periplasmic	Protein sufI	51.889	0.00480771	0.000343918	0.00595345	0.000297771	0.0110767	0.000605701	0.0160002	0.000542108	20	0.0135384	0.000573905
SS53G_1695	SS53G_1695	E7JXS5_SHISO	Periplasmic	L-asparaginase 2	36.805	9.2018e-05	0	0.00212965	0	0.000150375	0	0.00405971	0	9	0.00210504	0
SS53G_1748	SS53G_1748	E7JXX8_SHISO	Periplasmic	Putative uncharacterized protein	26.635	0	0	0.0228075	0.00472806	1.10404	0.0314647	0.667831	0.0175464	18	0.885935	0.0245056
SS53G_1780	SS53G_1780	E7JY10_SHISO	Periplasmic	Thiol:disulfide interchange protein dsbC	25.607	0.0157148	0.000762451	0.00951739	0.000262452	0.0178676	0.000662672	0.0126228	0.000235796	10	0.0152452	0.000449234
SS53G_1855	SS53G_1855	E7JY84_SHISO	Periplasmic	Protease 3	107.8	0.0151715	3.98237e-06	0.0104235	0.000666231	0.072618	1.4571e-05	0.0581985	0.00251984	47	0.0654083	0.0012672
SS53G_2146	SS53G_2146	E7JZ10_SHISO	Periplasmic	Putative uncharacterized protein	32.682	0.0196537	0	0.00425484	0	0	0	0.0648334	0.0055229	13	0.0324167	0.00276145
SS53G_2200	SS53G_2200	E7JZ58_SHISO	Periplasmic	Thiol:disulfide interchange protein DsbA	23.105	0.0170487	0.00114557	0.00286736	0	0.0174902	0.000898373	0.00343137	0	10	0.0104608	0.000449187
SS53G_2319	SS53G_2319	E7JZH7_SHISO	Periplasmic	Putative uncharacterized protein	21.735	0.0165901	0	0.0149166	0	0.0012456	0.000299904	0.000667776	0.000466754	6	0.000956686	0.000383329
SS53G_2461	SS53G_2461	E7JZV4_SHISO	Periplasmic	Maltose-binding periplasmic protein	43.401	0	0	0.360924	0.0413957	0	0	0.811325	0.0630353	36	0.405663	0.0315176
SS53G_2464	SS53G_2464	E7JZV7_SHISO	Periplasmic	Maltose operon periplasmic protein	31.945	0	0	0.206906	0.0205966	0	0	0.342338	0.0230848	14	0.171169	0.0115424
SS53G_2611	SS53G_2611	E7K095_SHISO	Periplasmic	Substrate binding domain of ABC-type glycine betaine transport system family protein	36.052	0	0	0.00100402	0.00200665	0	0	0.00187478	0.00253823	4	0.00093739	0.00126911
SS53G_2743	SS53G_2743	E7K0M2_SHISO	Periplasmic	Divergent polysaccharide deacetylase family protein	35.399	0	0.000211599	0	5.55109e-05	0	0.000254233	0	6.89442e-05	3	0	0.000161589
SS53G_2922	SS53G_2922	E7K151_SHISO	Periplasmic	D-ribose-binding periplasmic protein	20.12	0	0	0.000335245	0	0	0	0.000349357	0	2	0.000174679	0
SS53G_3041	SS53G_3041	E7K1G6_SHISO	Periplasmic	Putative uncharacterized protein	20.494	9.74624e-05	0	0.0051553	0.00228913	8.86871e-05	0	0.00547218	0.00164599	9	0.00278043	0.000822993
SS53G_3060	SS53G_3060	E7K1I5_SHISO	Periplasmic	Cytochrome b562 family protein	14.077	0	0	0.00123642	0.000281673	0	0	0.000901481	0.000139118	2	0.00045074	6.95591e-05
SS53G_3404	SS53G_3404	E7K2H6_SHISO	Periplasmic	Spheroplast protein Y	18.152	0.00644332	0	0	0	0.00519316	0	0	0	2	0.00259658	0
SS53G_3416	SS53G_3416	E7K2I8_SHISO	Periplasmic	Bacterial extracellular solute-binding family protein	42.889	0	0	0.00134052	0.000105364	0	0	0.00297782	0.00015855	6	0.00148891	7.92748e-05
SS53G_3490	SS53G_3490	E7K2R2_SHISO	Periplasmic	Protein fimH	31.445	0	0	0.00120701	0	0	0	0.00196581	0	2	0.000982905	0
SS53G_3528	SS53G_3528	E7K2V0_SHISO	Periplasmic	Putative uncharacterized protein	17.484	0.00769635	0	0.000599911	0	0.000763243	0.000133516	0.000349598	0	3	0.00055642	6.67579e-05
SS53G_3546	SS53G_3546	E7K2W6_SHISO	Periplasmic	Putative phospholipid-binding domain protein	21.073	0.000847389	0	0.231629	0.161837	0.000792877	0	0.252813	0.119655	13	0.126803	0.0598277
SS53G_3570	SS53G_3570	E7K2Z0_SHISO	Periplasmic	CreA family protein	17.108	0.0211435	0.00238903	0.0185484	0.00525105	0.016061	0.00138723	0.0164356	0.00315191	7	0.0162483	0.00226957
SS53G_3718	SS53G_3718	E7K3D8_SHISO	Periplasmic	Blue copper oxidase cueO	56.668	0.0329203	0.00351815	0.0116213	0.00112548	0.082832	0.00676676	0.0341092	0.00223772	11	0.0584706	0.00450224
SS53G_3763	SS53G_3763	E7K3K8_SHISO	Periplasmic	Ferrichrome-binding periplasmic protein	33.027	0	0.00124719	0.000283352	0.000434791	0	0.00139807	0.000484702	0.000503823	2	0.000242351	0.000950949
SS53G_3770	SS53G_3770	E7K3L5_SHISO	Periplasmic	Vitamin B12-binding protein	30.633	0.00184147	0	0.00106667	0.000202122	0.00250468	0	0.00169238	0.000217235	8	0.00209853	0.000108618
SS53G_3926	SS53G_3926	E9UME8_SHISO	Periplasmic	Putative uncharacterized protein	8.5676	0.000983162	0.00022499	0.000386054	0	0.0022266	0	0	0	3	0.0011133	0
SS53G_3947	SS53G_3947	E9UMG9_SHISO	Periplasmic	Putative uncharacterized protein	33.325	0	0	0.000732785	0	0.833603	0.0269824	0.268993	0.017619	14	0.551298	0.0223007
SS53G_3993	SS53G_3993	E9UML5_SHISO	Periplasmic	Putrescine-binding periplasmic protein	43.853	0.00984812	0.0018374	0.00779754	0.00190795	0.0191756	0.00273484	0.0177107	0.00293559	13	0.0184432	0.00283521
SS53G_4157	SS53G_4157	E7K461_SHISO	Periplasmic	Putative uncharacterized protein	27.326	0	0	0.0026197	0.00344704	0	0	0.0322801	0.00453302	8	0.01614	0.00226651
SS53G_4180	SS53G_4180	E7K484_SHISO	Periplasmic	Glucose-1-phosphatase	45.663	0.0112069	0.00025515	0.249341	0.0129687	0.0227221	0.000395448	0.589709	0.0207772	27	0.306215	0.0105863
SS53G_4341	SS53G_4341	E7K4P4_SHISO	Periplasmic	Putative uncharacterized protein	12.114	0.00585311	0	0	0	0.00892344	0	0.00935914	0	6	0.00914129	0
SS53G_4618	SS53G_4618	E7K5C3_SHISO	Periplasmic	Toluene tolerance, Ttg2 family protein	23.962	0.0826636	0.0282454	0.0911494	0.0452073	0.0879497	0.022972	0.113125	0.0380067	15	0.100537	0.0304894
SS53G_4787	SS53G_4787	E7K5X4_SHISO	Periplasmic	Peptidyl-prolyl cis-trans isomerase	20.702	0.0823914	0.00785945	0.0280945	0.00981637	0.075734	0.00552246	0.0301241	0.00713003	9	0.052929	0.00632625
SS53G_4896	SS53G_4896	E7K683_SHISO	Periplasmic	Putative uncharacterized protein	16.624	0.000281878	0	0.00280212	0	0	0	0.00225562	0.00201053	3	0.00112781	0.00100526
SS53G_4973	SS53G_4973	E7K6I7_SHISO	Periplasmic	Acid-resistance protein	12.522	0	0	0.0398726	0.006392	0	0	0.02586	0.00280827	2	0.01293	0.00140414
SS53G_5156	SS53G_5156	E7K6Z3_SHISO	Periplasmic	Sel1 repeat family protein	25.079	0.017834	0	0.014232	0.000101688	0.0198589	0	0.0184866	8.94764e-05	6	0.0191728	4.47382e-05
SS53G_5437	SS53G_5437	E7K7U6_SHISO	Periplasmic	Putative uncharacterized protein	29.037	0.00158332	0	0	0	0	0	0.00110207	0	3	0.000551033	0
SS53G_5448	SS53G_5448	E7K7V7_SHISO	Periplasmic	Penicillin-binding protein ampH	41.929	0.00233831	0.00099691	0.000636935	0.00063459	0.00435326	0.00141873	0.00138321	0.000933547	4	0.00286823	0.00117614
SS53G_5756	SS53G_5756	E7K8P1_SHISO	Periplasmic	Glutamate/aspartate periplasmic-binding protein	33.439	0.000314717	0	0.0615556	0.0628116	0.000467273	0	0.106611	0.0736922	22	0.053539	0.0368461
SS53G_5859	SS53G_5859	E7K8Y4_SHISO	Periplasmic	Putative uncharacterized protein	12.884	0.00129069	0.000406531	0.000593186	0.000612068	0	0	0.00160989	0	2	0.000804946	0
SSON_1309	SSON_1309	Q3Z2J0_SHISS	Periplasmic	Putative uncharacterized protein	12.378	0	0.00461869	0	0.0105424	0.00422992	0	0.000384607	0	3	0.00230726	0
SSON_1400	SSON_1400	Q3Z2A3_SHISS	Periplasmic	Putative thiosulfate sulfur transferase	48.711	0	0	0.0012772	0.000170992	0	0	0.00322229	0.000292234	9	0.00161114	0.000146117
SSON_1435	SSON_1435	Q3Z270_SHISS	Periplasmic	Putative uncharacterized protein	27.598	0	0.0618288	0	0.0627385	0.0240835	0	0.00608192	0	8	0.0150827	0
SSON_1625	SSON_1625	Q3Z1P2_SHISS	Periplasmic	Putative sulfatase	62.743	0	0	0.0146992	0.000143172	0	0	0.0477683	0.000315175	19	0.0238841	0.000157587
SSON_1637	SSON_1637	Q3Z1N0_SHISS	Periplasmic	Putative hemin-binding lipoprotein	57.529	0	0	0.00733209	0.000100421	0	0	0.0218471	0.000202693	21	0.0109236	0.000101347
SSON_1804	SSON_1804	Q3Z179_SHISS	Periplasmic	Putative transport periplasmic protein	60.657	0.000950867	0.000169966	0.0155719	0.00389571	0.00256093	0.000349923	0.0489219	0.0082908	25	0.0257414	0.00432036
SSON_2466	SSON_2466	Q3YZF5_SHISS	Periplasmic	Putative uncharacterized protein	22.906	0.000499768	0	0	0.0276106	0.000260213	0	0.000461834	0	4	0.000361023	0
SSON_2595	SSON_2595	Q3YZ39_SHISS	Periplasmic	Putative uncharacterized protein	22.122	0.000255848	0	0.000389275	0	0	0.00346794	0	0.00818262	9	0	0.00582528
SSON_3710	SSON_3710	Q3YW56_SHISS	Periplasmic	Putative uncharacterized protein	22.131	0.000669316	0.000198728	0	0	0.0360477	0.0262056	0.00502441	0.0176712	9	0.0205361	0.0219384
surA	surA	SURA_SHISS	Periplasmic	Chaperone surA	47.283	0.383246	0.0064031	0.189881	0.0151853	0.804599	0.010276	0.465013	0.0251917	30	0.634806	0.0177338
tauA	tauA	Q3Z543_SHISS	Periplasmic	Taurine transport system periplasmic protein	36.417	0	0	0.0101092	0.00824312	0	0	0.0190678	0.0105323	12	0.0095339	0.00526616
tbpA	tbpA	Q3Z5U3_SHISS	Periplasmic	Thiamin-binding periplasmic protein	36.205	0.00040749	0	0.000530643	0.000492884	0.000655062	0	0.000995064	0.000626097	3	0.000825063	0.000313049
tesA	tesA	Q3Z4Q3_SHISS	Periplasmic	Acyl-CoA thioesterase I	23.604	0	0	0.00400991	0.00120051	0	0	0.0049023	0.000994211	9	0.00245115	0.000497105
tolB	tolB	TOLB_SHISS	Periplasmic	Protein tolB	45.955	1.32079	0.0316037	1.31348	0.0410304	2.69504	0.0492945	3.12633	0.0661557	32	2.91068	0.0577251
uraH	uraH	E7JW61_SHISO	Periplasmic	5-hydroxyisourate hydrolase	15.508	0	0.000859342	0	0.000263308	0	0.000452325	0	0.000143268	1	0	0.000297796
ybgF	ybgF	Q0T6X9_SHIF8	Periplasmic	Putative uncharacterized protein ybgF	28.362	0.157212	0.00484429	0.259496	0.00783501	0.197979	0.00466332	0.381194	0.00779659	20	0.289587	0.00622996
ycbB	ycbB	Q0T6B6_SHIF8	Periplasmic	Putative amidase	68.028	0.00388061	0.000506327	0.00112684	0.000615293	0.0117215	0.00116909	0.00397035	0.00146858	14	0.00784594	0.00131883
ycbO	ycbO	Q3Z3I5_SHISS	Periplasmic	Putative uncharacterized protein ycbO	36.251	0	0	0.000161225	0.00657918	0	0	0.000302713	0.00836797	5	0.000151357	0.00418398
ycdB	ycdB	YCDB_SHISS	Periplasmic	Peroxidase ycdB	46.738	0.000181768	0	0.0381382	0.00204565	0.00037721	0	0.0923231	0.00335452	21	0.0463501	0.00167726
ycdO	ycdO	YCDO_SHISS	Periplasmic	UPF0409 protein ycdO	41.137	0	0.000592983	0.13145	0.0298476	0	0.000827948	0.280075	0.0430795	27	0.140037	0.0219537
yceI	yceI	YCEI_SHISS	Periplasmic	Protein yceI	20.942	0.023556	0.00111492	0.00153802	0.000259353	0.0219036	0.000792481	0.00166825	0.000190563	11	0.0117859	0.000491522
ycfL	ycfL	Q3Z313_SHISS	Periplasmic	Putative uncharacterized protein ycfL	13.933	0.00994875	0	0.00127037	0	0.00615475	0	0.000916754	0	2	0.00353575	0
ydeI	ydeI	Q3Z1S2_SHISS	Periplasmic	Putative uncharacterized protein ydeI	14.15	0	0	0.00259103	0.00186996	0	0	0.00189893	0.000928363	6	0.000949463	0.000464181
ydjY	ydjY	Q3Z298_SHISS	Periplasmic	Putative uncharacterized protein ydjY	30.467	0.000394044	0.000169819	4.82364e-05	0.000141653	0.000533054	0.000175608	7.61175e-05	0.00015142	1	0.000304586	0.000163514
yebL	yebL	Q3Z2L5_SHISS	Periplasmic	Putative adhesin	38.736	0.000564152	0	0.00130102	0.00149208	0.000970303	0	0.00261022	0.00202785	7	0.00179026	0.00101392
yehZ	yehZ	Q3Z073_SHISS	Periplasmic	Putative transport system permease protein	32.632	0	0	0.0155154	0.00501878	0	0	0.0262233	0.00574606	12	0.0131117	0.00287303
yejA	yejA	Q3Z029_SHISS	Periplasmic	Putative uncharacterized protein yejA	69.821	0.00125228	4.39026e-05	0.00201586	0.000289105	0.00388225	0.000104041	0.00728997	0.000708223	20	0.00558611	0.000406132
[truncated: 307 more rows]
